# Supplementary material for: Genome-Wide Identification and Expression Profiling of Germin-Like Proteins Reveal Their Role in Regulating Abiotic Stress Response in Potato
Source: Front Plant Sci. 2022 Feb 17;12:831140. doi: 10.3389/fpls.2021.831140 (PMC8891383; doi:10.3389/fpls.2021.831140)
Supplement: Supplementary file 2 [file Table_2.xls]

## Sheet: Sheet1
Supplementary Table 2: The protein sequences of GLP family genes in Solanum tuberosum, Arabidopsis thaliana, and Solanum lycopersicum.
Gene ID	Gene name	Protein sequence
PGSC0003DMG400015510	StGLP1	MALKSFVLIIAILAVVTSISHASDPSPLQDFCVAINDSMTTVFVNGKVCKDPKVVTADDFFKSGLNIAGNTSNNVGSAVTAVNVNNLPGLNTLGISLARIDYAPYGLNPPHTHPRGTEVLTVLEGTLYVGFVLSNPGPNMKNKLFTKILHPGDVFVFPIGLIHFQFNVGKTKAVAFAGLSSQNPGVITIANAVFGSDPSINNDVLAKAFQVEKKVVNYLQSQFWWDNN*
PGSC0003DMG400012661	StGLP2	MVLGFDKKVLQAAFHVPEDVIEEVLAGTEVPAIVHGVPKSTKKKKNNLWEMEAQFKKTVLGRGSYSFFDNQRNKKKSSKLFNVFQEKPDFENCNGWSTVINRKKLPALKGSQIGIYVVNLTKGSMMGPHWNPMATEIGIAIQGEGMVRVVCSNSGTGQGCKNMRFKVEEGDVFVVPRFHPMAQMAFNNNSFVFVGFSTTTKKHHPQYLTGRASVLRTLDRHILEASFNVANTTMHQILEAQGDSVILECTSCAEEEKRLMEEERRREEEEAKKKEEEERRKEEEEARKAEEEKREKEARKREEEEAKEKEEERKRQEEEARKREEEEAKRQEEEIRRRQEEEEARKRQEEQERERQEAEEARKREEEKEEEAAQREAEQARREEEEAEKRRQEEEEAKR…
PGSC0003DMG400031901	StGLP3	MYYNKGYKAEFPVLDGQGVSLAVLQFPPGSVNPPHYHSRATGLFLLLEGVLEVGFVDTKGVLYTQRLKAGDIFLFPKGLQHYQYNFDIREKQLV*
PGSC0003DMG400022182	StGLP4	MAKDSDNLYDVCPTDTTRKNIFINGFPCKNPAQITASDFKSSVLSKEGDTDNFQRSSTTLVTAAEFAGLNTLGLSVARTDLDVDGMIMPHAHPRASEMMFVGKGVVIVGFIDTKSQVFQKTLKQGDVFIVPRGLLHYNLNSGFELATVYSVLSSQNPGMLSISDAMFAPVLSEPMRDLMKNLFSRSKLGTNQIKNVTSFRC*
PGSC0003DMG400013010	StGLP5	MYFQGLFIFSLLIISSSEAAVLDFCVGDLSLPDGPGGYACKKPSKVTSDDFVFSGLAAPVKLIPLIKAAVTPAFAPQFPGLNGLGISMARLDLAIGGVIPMHTHPGASEVLYVVQGEICAGFISSSDNKVFFKTLKQGDIMVFPQGLLHFQINSGKTSALAIVSFSSPTPGLQITDFALFANDLPTELVAATTFLDAALIKKLKGVLGGTN*
PGSC0003DMG400000016	StGLP6	MDLILASKKADKTMMEVEGVGGYYGWSNSQFPLLSQKKLSAGLLLLQPHGFSQPYYSVSSKIGYVCEGEYDDEYTPGEYCGFCLAGFIGTLNGFSNEFIAKSFHMTKIESEKLIKDQSRTNLLIKINEGTKMPHPCNKVKHKLVFNLDSAKPCVEVKNGGVLSAVTCRNLPLLGDVGLSANRVVLESGALFGPIFTADLSVQLSYVTKGSGRVQIVGPLRKVVLDTKVEEGGLFFVPKFFPFVVEADEGGMEFFSVITSSKQVYGELSGGKKSIWEAISPSVLEASLNMTPDLTEYFKSKIAKGAVIAPPSTI*
PGSC0003DMG400013096	StGLP7	MTFKSLVLVIAIMAVLSSMSHASDPSPLQDFCVAVDDSKSAVFVNGKFCKNPMDVTADDFFRPGLNMAGNTSNQLGSAVTAVNVNNLAGLNTLGISLARIDFAPYGLNPPHTHPRGTEVLALFEGTLYVGFVLSNPGPNMKNKLFTKILHPGDVFVFPVGLIHFQFNVGKTNAVAFAGLSSQNPGVITIANAVFGSDPPINDDVLAKAFQIENKVVDYLQSQFWWDNN*
PGSC0003DMG400006758	StGLP8	MAGIAREQVPLQATAESSTGSRGVVAGAGMAKQWVLAEEAKKIVSTFSDVISVNILDAEQCKELKMGAYLSVAAATTENPPYFIRLCFKTLTNEHKRKIALVGKGLTFDSGGYNLKTGAGSKIELMKYDMGGAAVVLGLNVSGNEVPGFSFAVKTVDVNNMPGLNTLGISIIRGDLEPQRIAPLHTHP*
PGSC0003DMG400013099	StGLP9	MALKYFVLIIAILAVVTSISHASDPSPLQDFCVAVNDSMNAVFVNGKFCKNPMDVTADDFFRPGLNMAGNTSNQLGSAVTAVNVNNLAGLNTLGISLARIDFAPYGLNPPHTHPRGTEVLALFEGTLYVGFVLSNPGPNMKNKLFTKILHPGDVFVFPVGLIHFQFNVGKTNAVAFAGLSSQNPGVITIANAVFGSDPPISDDVLAKAFQIDKKVVDYLQSQFWWDNN*
PGSC0003DMG400018212	StGLP10	MYICFHAVFVNGKVCKDPKLVTADDFFRSGLNKPGNTSNQLGSIVTAVNVNNLPGLNTLGISLARIDFARHGLNPPHTHPRGTEVLVVLKGRLYVGFVLSNPGPNMKNKLFTKILNPGDVFVFPEGLIHFQLNVGKTNAIAFAGLSSQNAGVITVANAVFGSDPPRGKD*
PGSC0003DMG400006761	StGLP11	MSMWWFITTLAIIAFISNSPVYAYDNNPLQDICVAVNDSHASVFVNGKICKDPKLATADDFFFSGLNVSGNPETLFGFAATRVDVTTMPGLNTLGISIVRADLEPQGLVPFHTHLLATALITVLEGTVYAGFLVPDPANFFKSRLFSKILNPGDVFLIPQGLIRFVYNVEHKKATFLASFNSQNPEAIMIPSLIFASEPPIMDDILAKGFQLNKSEIAELRKKFS*
PGSC0003DMG400023764	StGLP12	MDLILSSKKADKTIVEVEGVGGYYTWSSSQFPVLSQKKIAGGLLVLQPRGFALPHYADSSKIGYVCEGECIAGLISPEDSKEEVIKIQKGDALPITVGTVSWWYNAGDTKLKIIFLGESSEDYTPGEFCYFFLTSAAGILNGFSNELIAKTFHMTQTESEKLVKDQSGLNIIIKVNEGIQIPNGSSSAKRKFVYNLDGAKPCVEVKNGGHLSSLSIKNIPLLGEIGLSANRVVLECGAVLGPIYTPDSFIHLSYITKGSGRVVIVGLFGKVVLDTKVEEGDLFYVPKFFPFVVEADEGGIEFFSMKTSSKEVYGELSGGKKSVWEAASPSILEASLNMTPDLTKSFKSKIAKGAVIAPPSNV*
PGSC0003DMG400020709	StGLP13	MAVLSSMSHASDPSPLQDFCVAVDDSKSAVFVNGKFCKNPMDVTADDFFRPGLNMAGNTSNQLGSAVTAVNVNNLAGLNTLGISLARIDFAPYGLNPPHTHPRGTEVLALFEGTLYVGFVLSNPGPNMKNKLFTKILHPGDVFVFPVGLIHFQFNVGKTNAVAFAGLSSQNPGVIIIANAVFGSDPPINDDVLAKAFQIENKVVDYLQSQFWWDNN*
PGSC0003DMG400018275	StGLP14	MAVVMLAISLDKACAGDPDMLQDVCVADLTNSLTVNGYFCKKNFSEIDFSSMVIAKAGATNNTFGSLVTGANVMKVPGLNTLGVSMARIDYAPGGINPPHTHPRATEMIFVLEGELDVGFITTSNVLITKHIVKGEVFAFPRGLVHFQQNNGDVPAAVVAGFNSQLPGTQSIATTLFASSPSVPDSVLTKTFQVGTKQIQKIKSRLAPKK*
PGSC0003DMG400006759	StGLP15	MMMWWFITTLAITAFFYNSPVYAYDNNPLQDICVAVSDSHASVFVNGKICKDPKLATPNDFYFSGLNVSGNAAPKSGVAVKLVDVNSMPGLNTLGISVSRLDFEPLSLFPLHAHPRASALITILEGSIYVGLFVPDPANFFKSRLFSKILNPGDVFVFPKGLIHFLYNIGNKKATSLIYYNSQNPGVISIPNSIFASKPPVPDDVLAKGFQLNKIQIAQLRKKFS*
PGSC0003DMG400018254	StGLP16	MALKYFVLTIAILAVVTSISHASDPSPLQDFCVAVEDSKSAVFVNGKFCKDPKDVTADDFFRPGLNVPGNTSNQLGSVVIAVNVNNLPGLNTLGISLARIDFAPYGLNPPHTHPRGTEVLVVLEGTLYVGFVLSNPGPNMKNKLFTKILHPGDVFVFPIGLIHFQFNVGKTKAVAFAGLSSQNPVVITIANAIFGSDPPINDDVLAKAFQVDKKVVDYLQSQFWWDNN*
PGSC0003DMG400018276	StGLP17	MAVVAMLAISLDKASAGDPDMLQDVCVADLTNSLTVNGYLCKKNFSEIDFSSMAIAKAGATNNTFGSLVTGANVMKVPGLNTLGVSMARIDYAPGGINPPHTHPRATEMIFVLEGELDVGFITTSNVLITKHIVKGEVFAFPRGLVHFQQNNGDVPAAVVAGFNSQLPGTQSIATTLFASSPSVPDHVLTKTFQVGTKEIQKIKSRLAPKK*
PGSC0003DMG400020725	StGLP18	MRIHPRGTEFLVVLEGTLYVGFVLSNPGPNMKNKLFTKILHPGDVFVFLIGHIHFQFNPGKTKTVAFAGLSSQNPGVITIANAVFGSDPPINDDVLTKAFQVEKKDIDYLQSQFWWDNN*
PGSC0003DMG400018214	StGLP19	MALTLKFFVITIAILALTSSPSTASDPSPLQDFCVAVNESKETVFVNGKVCKDPKLVTADDFFRPGLNKPGNTSNQLGSIVTAVNVNNLPGLNTLGISLARIDFARRGLNPPHTHPRGTEVLVVLKGRLYVGFVLSNPGPNMKNKLFTKILNPGDVFVFPEGLVHFQLNVGKTNAIAFAGLSSQNAGVITVANAVFGSDPPINDDVLAKAFQVDKKVIDNLQEQIWWDNN*
PGSC0003DMG400000013	StGLP20	MEVEGVGGYYGWSNSQFPLLSQKKLSAGLLLLQRHGFSQPYYSVSSKIGYVCEGECIVGLISPEDSKEEVIKLQKGDALPLTFKTVSWWYNDGDSEFKIIFLGEYDDEYTPGEYCGFCLAGFIGTLNGFSNEFIAKSFHMTKIESEKLIKDQSRTNLLIKINEGTKMPHPCNKVKHKLVFNLDSAKPCVEVKNGGVLSAVTCRNLPLLGDVGLSANRVVLESGALFGPIFTADLSVQLSYVTKGSGRVQIVGPLCKVVLDTKVEEGGLFFVPKFFPFVVEADEGGMEFFSVITSSKQVYGELLGGKKSIWEAISPSVLEASLNMTPNLTEYFKSKIAKGAVIAPPSTI*
PGSC0003DMG400037886	StGLP21	MGRKRAGAWAQRAKIKSDHTGCHPNKIRGNYNVANPILINKPRGLARPHYADSSKIGYVCEGECIAELISPEDSKEEVVKIQKGDTLPITVGTVSWWYNAGVKNIALLGEVGLSANRVVLEGGAVLGPIFTADFSVQLSYVMKGSGRVVIVELSSQVYGELSGGEISIWEAASPSILEASLNMPPDLTESLKSKIANGSVIAPPSTT*
PGSC0003DMG400023762	StGLP22	MDLILSSKKADKTIVEVEGVGGYYTWSSTQFPVLSQKKIAAGLLVLQHRGFALPHYADSSKIAYVCEGECIAGLTSPEDSKEEVVKIQKGDTLPVTVGTVSWWYNAGDTKLTIIFLGESSEDYTPGEYCYFFLTSAAGMLNGFSNELIAKCFHMNKTESEKLMKDQSSLNLLIKINESIQMPNSSNSAKRKLVYNLDGAKPCVEVKNGGHLSSVSGKNIALLGEVGLSANRGVLEGGAVLGPIFTADSSIHLSYITKGSGRVVIVGLFGKVVLDTKVEEGELFFVPKFFPFVVEADEGGIEFFSLKTSSKQTYGELSSGKKSIWEAASPSILEASLNMTPDLIKSFKSKITKGAVIAPPSTI*
PGSC0003DMG400006760	StGLP23	MRMWWFITTLAITAFFCNSPVYAYDNNPLQDICVAVNDSHASVFVNGKICKDPKLATANDFYFSGLNVSGNEVPGLGFALKTVDVNNMPGLNTLGITLVRADLEPQRIGPFHMHPRATEMITILEGTT*
PGSC0003DMG400006757	StGLP24	MLWFITTLAITAFICSSAYAYDNNPLQDICVAVNDSHASVFVNGKMCKDPKLATANDFYFSGLNVSGNEVPGFGIAVKAVDVNNMPGLNTLGITLVRADLEPQGIAPLHTHPRATEMITILEGTVYAGFLVPDPANFFKSRLFSKILNLGDVFVFPQGLIHFLYNVGHKKATCLFYFNSQNPGLILIPNSIFASNPPVPDDVLAKGFQLNKSEIAQLRKKFS*
PGSC0003DMG400018252	StGLP25	MALKYFVLTIAILAAVTSISHASDPSPLQDFCVAVNDSKSAVFVNGKFCKDPKDVTADDFFRPGLNVPGNTSNQLGSVVTAVNVNNLLGLNTLGISLARIDFAPYGFNPPHTHPRGTEVLAVLEGTLYVGFVLSNPGPNMKNKLFTKILHPGDVFVFPIGLIHFQFNVGKTKAVAFAGLSSQNPGVITVANAVFGSDPPINDDVLAKAFQVDKKVVDYLQSQFWWDNN*
PGSC0003DMG400020723	StGLP26	MAFKSLIIAIAIMALLPSRSLASDPSPLQDFCVAVDDSKNAVFVNGKFCKDPKLVVAEDFFKSGLNMPGNTSNNVGSAVTPVKRQQLTRIEHSRHSLARIDYAPYGLIHFQFNPGKTKTVAFAGLSSQNPGVITIANAVFGSDPPISDDVLAKAFQIDKKGIDYLQSKFWWDNN*
PGSC0003DMG400000015	StGLP27	MMEVEGVGGYYGWSNSQFPLLSQKKLSAGLLLLQPHGFSQPYYSVSSKIGYVCEGECIVGLISPEDSKEEVIKLQKGDALPLTFKTVSWWYNNGDSEFKIIFLGEYDDEYTPGEYCGFCLGGFIGTLNGFSDEFIAKSFHMTKTESEKLIKDQSRTNLLIKINEGTKRPHPCNKLYFHVIWYLIGLFCLLMS*
PGSC0003DMG401006756	StGLP28	MSMWLFITSLVITAFICNSPAYAYDNNPLQDICVAVNDSQASVFVNGKICKDPKLATPNDFFASGLNVRGNVAPGFGFYAKFVDVNNMPGLNTLGISIGRLDLEPLRFIPFHTHPRAAELITILEGTVLAGFLVPDPANFYRSRLFSKTLNPGDVFVFPQGLIHFQYNVGLKKAIFLATFNSQNPGIFMITSPNIASDLPILNDILAKGFQLNKTQIALLGKKFF*
PGSC0003DMG400037572	StGLP29	MIFRDRNGGSLGMWKDSLTLRDIQLKIDTLYVGFLVPDPANFFKSRLFSKILNPGDVFVFPIGLIHFLYNVGHKKAVVFGTYNSQNPGLIAIPSSIFASEPPIMDDILAKGFQLNKTEIAQLGKKYS*
PGSC0003DMG400020724	StGLP30	MALKSFVLIIAILAVVTSISHASDPSPLQDFCVAVNDSMTTVFVNGKVCKDPRVVTADDFFKSGLNVAGNTSNNVGSAVTAVNVNNLPGLNTLGISLVRIDYAPYGLNPPHTHPRGTEVLTVLEGTLYVGFVLSNPGPNMKNKLFTKILHPGDVFVFPIGLIHFQFNVGKTKAVAFAGLSSQNPGVITIANAVFGSDPPINDDILAKAFQVDKKVVDYLQSQFWWDNN*
PGSC0003DMG400006763	StGLP31	MITMNMWWFITSLVITAFFCNSPVYAYDNNPLQDICVAVNDSQASVFVNGKICKDPKLATADDFFASGFNVSGNAVPVIGIAATFVDVNKMPGLNTLGLIHFQYNVGNKKATYLTFVNSQNPGLVMIPRSIFASEPPVPDDILAKGFQLDETQIAELRKKFS*
PGSC0003DMG400006755	StGLP32	MSMWWFITTFAITSFICNSPAYAYDNNPLQDICVAVNDSQASVFVNGKICKDPKLATANDFYFSGHNVSGDVVPGLGFVSTLVDVNKMPGLNTLGMFFGRTELEPQRLAPLHMHPRATELITVLKGTLYIGFLVPDAANFFKSRLFSKILNTGDVFVIPKGLIHIQYNMGNKKATYLSFFNSQNPGFVIIANSIFASNPPISDDVLAKGFQLNKTEIAVLRKKFS*
PGSC0003DMG400018215	StGLP33	MALALKFLVITIAILALASSPSTASDPSPLQDFCVAVNDSKTTVFVNGKVCKDPKLVTADDFFRSGLNKPGNTSNQLGSIVTAVNVNNLPGLNTLGISLARIDFARRGLNPPHTHPRGTEVLVVLKGRLYVGFVLSNPGPNMKNKLFTKILNPGDVFVFPEGLIHFQLNVGKTNAIAFAGLSSQNAGVITVANAVFGSDPPINDDVLAKAFQVDKKAIDDLQEQFWWDNN*
PGSC0003DMG402006756	StGLP34	MRMWWFITSLVITAFICNSPAYAYDNNPLQDICVAVNDSQASVFVNGKICKDPKLATPNDFYFSSLNFSRDAFPKYGIAVTIVGVKDMPGLNTLGISTSRADIEPQSLFTFHSHPRATELITVLEGTLYVGFLVPDPANFFKSRLFSKIVNPGDVFVFPIGLIHFLYNVGHKKAVVLGTFNSQNPGLVAIPSSIFASQPFIVDNILALGFQLNKTEIAELRKKFS*
PGSC0003DMG400022636	StGLP35	MSVLVVLLGLVGSDPDPLQDYCVADTKKGTRENFYNGVPCINPQNVDISHFATSTLSKAGKIGIVFGFNVTLTSIFNLPGMNTQGLTMARIDIGPNSLVSPHSHPRASEVAILLKGSLLVGFINTSNHLFTQKLRPGDSFVFPKGMIHFLYNTDSKVQALALSGLSSQNPGVQMASPAAFATGPTLPDEISKKLFQINDQDVTRIRTSLGG*
PGSC0003DMG400011603	StGLP36	MFKLLFVFAVLILSSNASVQDFCVADLKGPESPAGYSCKSVTKVTVNDFVFSGLSAAGDTSNIIKASVSPAFAAQFPGLNGLGLSAARLDLAPGGVVPFHTHPGASEVLLVVQGSITAAFVSSANTVYLKTIKKGELMVFPQGLLHFQVNAVGFNSVAYVFFSSSNPGLQITDFALFANDLSTKLVEATTFLDEAQIKKLKGVLGGTG*
PGSC0003DMG400007502	StGLP37	MGKRGTLLLLVLVLFSALVASVGAYEYEEEKSEQRTQGEKWFLLRQLHNVVKTDAGSMRMVKGGYRPDSFLHSPMHIGFISMEPNSLFIPQYLDSDLVIFVHHGEARVGHIYRDELAERSLKQGDVYTIPAGSAFYLENRNENQRLRIICSIGITSESMGWHAFQSFFIGGGIHPASILAGFDHTTLSTALNVSTAELKTFLTRQTSGPIVHLSGSHDTNIWTNFIAQECHKKLAHLKRIVNSAEEASPKEEESTWSLRKFLCTLLSRKGFVKRMNHEAPSSYNLYNRKPDFKNEYGWSKNVDESDYSPLQISGNGVYLVNLSSGSMMAPHVNPRAIEYGVVLKGTGRIQIVYPNGTLAMNARVQEGDVFWVPRYFPFCQIASTNGHFEFFGFTTSARR…
PGSC0003DMG402007500	StGLP38	MGDRRILLLLVLVLFSALVSFVGAYEEEENEQRTQGEKWFLLRQLHNVVKTDAGSMRMVKGGYRGGSNLHSPMHIGFISMEPNSLFIPQYLDSDLVLFVDHGEARVGHIYWDELAERSLKQGDVYTIPAGSAFYLENRNENQRLRIICSIGITSESMGWHAFQSFFIGGGTHPTSILAGFDHTTLSTALNVSTAEVRTFLTRQSSGPIVHISDSHHTNIWTEFVSQEPHQKLAHLKRIVNLEEEVSPKEEESTWSLRKFLCTLLHRKDVVKRVNHEAPSSYNLNNRNPDFKNNFGWSKTLDESDYSPLQQSGNGVYLVNLSQGSMMAPHVNPRAIEYGVVLKGTGRIQIVYPNGTLAMNARVREGDVFWVPRYFPFCQIASSNGPLEFFGFTTSARRNH…
PGSC0003DMG400003374	StGLP39	TGEARVGHIYSGELVERHLKHGDVYTIPAGSAFYLENRLENQRLRITCSIDITSESMGWHAFQSFFIGGGTHPASVLAGFDHNTLATALNVSPEELHTFMTRQTSGPIVHIPGSHHKNMWSEFLAQEPAQKLAHLKRIVNFGEEASPKEEKSTWSLRKFLFNLVNRENVVNHHHKAPSVYNLYKKKPNFKNHYGWSKNVDSSDYSPLEQSGNGVYLVNLSPGSMMAPHVNPSAIEYGVVLKGTGRIQIVYPNGTLAMNARVREGDVFWVPRYFPFCQIASTNGHFEFFGFTTSARRNHQQFLVGKNSLMQSLRGPEFAAAFGINEKRLKRIANAQHEQVILPASSWDSSQDKASEPERKKKTNFERIVGSLGMT*
PGSC0003DMG401007500	StGLP40	MGNIRTLLLLVLVLFSALVASVCGYEYEGKKSEQRAQGEKWFLLRQLHNVVKTDAGSMRMVKGGYRAGSFLHSPMHIGFISMEPNSLFIPQYLDSDLVLFVHHGEAKVGHIYRDELTERSLKQGDVYTIPAGSAFYLENRNENQRLRIICSIDITSESLGWHAFQSFFIGGGTHPTSVLAGFDHTTLSTALNVSTEELKTFLTRQTSGPIVHLSGSHHTNIWSEFLAQEPHQKLAHLKRIMNFEEETNSKQEQSTWSLRKILFTLLNRDDVVKRLGHRAPSACSLYNRNTDFKNDYGWTKKLDESDYSPLKQSGHGVYIVNLSPGSMMAPHVNPTAIEYGVVLKGTGRIQIVYPNGTLAMNARVREGDVFWVPRYFPFCQIASTNGPFEFFGFTTSARR…
PGSC0003DMG400007501	StGLP41	MGDRRILLLLVLVLFSGLVSFVGAYEEEENEQRTQGEKWFLLRQLHNVVKTDAGSMRIVKGGYRAGSFLHSPMHIGFISMEPNSLFIPQYLDSDLLLFVHQGEARVGNIYRDELAERSLKEGDVYTIPAGSAFYLENSNENQRLRIICSIGISSESMGWNPFQSFFIGGGAHTSILAGFDHTTLSTALNVSIAELKTFLTRQTSGPIVHLSNSQQLNIWSKFLAQEPHQKLAHLKRIVNFGEESNPKEEVSTWSLRKFLFNLLSREDVVKRVNREAPSTYNLYNRNPDFENDYGWSKALDESDYSPLEQSGNGVYLVNLTSGSMMAPHVNPRAIEYGIVLKGTGRIQIVYPNGTLAMNARVREGDVFWVPRYFPFCQIASSNGPFEFFGFSTSARRNHP…
PGSC0003DMG400017169	StGLP42	MEIIKISLCLFLLFNCCFSQIEQQQSLLWQKLQYQQQHRRGRAKTDCRISSLNAREPTYKFNSEAGTTEFWDRNSEEFECAGVAAVRNDIQPNGLLLPHYNNAPQLLYIVQGSGILGTVIPGCAETFESPQREKSMRGEQGRSEGGSQYRTGGDRHQKVRQFRQGDVLALPAGITLWFYNNGQERLVTVALLDVSNPVNQLDLQFRHFFLAGNPNPKGLSGSRYEEEIRSRKEHEQGEEPQQQQSGNLFDGFDLDILADVFNVDRNLAKNLQGREDQRGQIIRAENFDVLSPKFEEEEQSHGPGKGSQPNGLETICAMRLRENLGHPSRADVYNPRGGRVSTLNSHKLPILNWLQLSAEKGVMYQASHLLRVFFISIFVMAPYWNLNAHSIIYIIRGTG…
PGSC0003DMG400017177	StGLP43	MSWFITILAIAALFSSQLAYAYDVNPLQDICVAVQDSNTSVFVNGKICKDPKLAKADDFFTSGFNISGEVVDKKYGYATKIVDINNMPGLNTLGISIIRADFEPKGFIQFHAHPRATEMIHILEGIIYSGFLLLLPNEENIYKSRLFAKILNPGDVFVIPQGLIHFAYNVGSTNATLFASFNSQSPGFILIPDIIFASNPPILDDALVKGFQLDKNVIKELQKKFS*
PGSC0003DMG400010320	StGLP44	MNSGCPETFQSSQQFQQGERGAGSRFQDRHQKIGQFKQGDIIAFPAGAAHWAYNEGNEELVLVCFEDSGNSANQLDQNSRRFFIAGNPQQGEQQQGQQGGARSFQKEQFQSGNVFRGFELELLAEAFGVSKETARKLQGEEDQRGHIVNIDQGLRVVRPPFSQEQEEREERQEQGQYGPRANGIEETICSAKLRQNIDNPSRADVYNPQAGRFTTVNSLTLPILSFLRLSAARGVLYRNSIMAPHWWTNAHSVIYVTKGEARIQIVDHRGQAVLDDRVRRGQVVIVPQNFAVVKHAENEIFEWVVFNTNDNAMINTLSGRTSAIRGLPVDVIANSYQITREEARRLKFNREETLLFSCSEKSSQYGRVAAA*
PGSC0003DMG400017178	StGLP45	MAFCLLTIIVVTFGLLSSFGSSFDPNPFQDFCVAATDSNTAVFVNGKICKDPKLATADDFFVTGLNVSGNPLPGLGSFVNLVDINRLAGLNTLGISLIRIDFAPYGLIPPHTHPRGTEIIVVLEGTLYVGFLAPDTSNPLKTKSFTKILNKGDVFVFPQGLIHFQYNIGDTNAIVFGALNSQNAGLIVVGSELFGTNPPLVDDVLSKAFQLDKKMVKQLQGLFS*
PGSC0003DMG400019354	StGLP46	MMLRSKVLPFLFCLVVVAFGTKESDLKQCKHQCKVLQQIEEYQREKCYEICEKLYHGEKQEKEEINFYEGREEGKNNPYVFNEEHFITGIKTEHGRIRVLPKFSERSKLLKGIENYRFAILEANPKTFVVPNHWDADAVLFVAQGRGTLSLVRKGKRNSFNIGRGDVIKVCAGTTAYLINRDDNEKLLIAKLLRPVSTPGQFEHFFGPGGRENPQSFYSAFSSDILEAALNTRKDRLQRLFGQPREGVIIRASEEQIRVMSQHEEGGIWPFGGESKGSVNIYKQRPLQSNQYGQFYQGGMLGPIYSSRATKIAVVVEGEGYFEMACPHLASESESGKRQGSKETETRIGRYQKVSSKLRRGMVLVIPAGHPFVAVASTNQNLQIVGFNVNARNNEIVPL…
PGSC0003DMG400017175	StGLP47	MALLILISVVFSVYFCSFVSAYDLDPLQDLCVAVQDSNDSAVFVNGRFCKDAKLANADDFYASGFNVSGMPTPTNLGFSVNALNVNRMPGLNTLGISMARADLEPFGLISPHIHPRATELILVLEGTIYVGFVVPDTRNPFKSRLFDKILHPGDAFVIPQSMVHIQYNMGTTNATHLSSFNSQNPGVHMIPYQLFGSNPPILDDVLVKGFQLDKKVIEHLRAQFS*
PGSC0003DMG400032247	StGLP48	MAIFTKPKLLFVFFLILSLVLVSQCYDQNPRGDQDPQQEKLRECQQRCERQQPGQQRQLCKQRCEQQYKKEQQQQHERETGEDDLGNRGPEKRYRKFQECQRRCQSEEQGQQLQECQQRCQQEYQREKGQQVETNPEWEQQEKSNNPYLFESQRFRSRYRASHGDFRILEKFNQRSQLLKGIEKYRVSVLELEPQSFVLPHHCDGEAIFVVVKGQGIISIAEQDNKNSFNLQKGDVIRVFAGSNVYMLNKDNNEKLFVYVLAKSVNAPGNLQQYFSAGGQNPETFYKAFSSDILESAFNNPRDKLERLFGQHKEGIIIKASEEQIRAISEHASRSTQQTKGRTQGPFNLLKERPLFESKFGQFFEACPERFEQLRDLDAAVGFMNINQGGMVLPYYNTK…
PGSC0003DMG400010323	StGLP49	MAVSTRLLLAILFSAFLLSAANAYREYPVQQGQHGQRSIPLTQAQQCRLQRLTGSQPSQRIESEGGFTELWDENEEQFQCVGVAPMRNVIRQNSLSLPNFHPMPRLVYIEQGRGLISVINPGCAETFQSQTFQAGRMTGEERSQSRGNDQHQKVHRIRQGDVVAIPAGAAHWCYNDGEEELVAVSINDLNHRSNQLDQNFRAFYLAGGVQEISGRQIGVGKQSTQKFQNIFRAFNTELMAEAFNIPVEIVRKMQEEQNERGLIINVREGMSMIRADEEEEEFEGRSQRGQQWWAEVTGNGLEENICTMKIRTNMDTQRRADIYSRQAGKIKHVNRQKLPILRDMDMSASKGTLYPNALMSPHWSVNGHSIIYVQRGDAQVQVVDHTGQQVMNDRVNQGE…
PGSC0003DMG400045951	StGLP50	MSMRWLITILAIATLFSSQLAYAYDVNPLQDICVAVQDFNTSVFVNGKFCKDPNLAKVDDFFTSGLNESGKVVRQMYGYSVHIVGVNNMPGLNTLGISIIRADFEPKGLIPLHTHSRATELITILKGTLYAGFLLPYENNFFKSRLFSKILNPGDVFVIPQGLIHFQYNVGRTNATILATYNSQNPGFTMIPNIIFASDPPIIDDALAKGFQLDKKVIKQLRKKFA*
PGSC0003DMG400017176	StGLP51	MENNQLLKISEIEGRGRGIVATQTLKPGQIILKDSPLLLYSASVKNSTYCSNCFRVILQSPIPCSWCTSSFFCTSNCQSIALSSSHTPWVCQSLTHLRNTFSSHNNLNVDQQIQAFFLISAYNLAVISPSSFRVLLSLQGDSSFVSESDVLLLHSLVATCPSLNLGEFGFSKELTAALLAKDKVNAFGLMEPFEADRERGVRAYGIYPMASFFNHDCLPNACRFEYVDTDVNSRSNTDMVVRVIHDVPEGREICLSYFPVNFKYSERQQRLKEDYGFTCNCDRCVVEANWSDGEDDAMDKEGEENEDEAEEDEEMEEDVDDEVNVNGEVEERDQDFPHAYFFLRYMCNRENCWGTLAPLPPDASLSSVMECNVCGNLSKSDEL*
PGSC0003DMG400010297	StGLP52	MSPHWTLTGHSVVYVERGDAQVQVVDQTGQQVMNDKVNQGEMFVAPQYFPATIKAGENGFEFVVFRTSSQPMNNQLAGYTSVIRAMPVEVLTNAYQISPNEAQRLKINRGGESLLLSPQRRSS*
PGSC0003DMG400024568	StGLP53	MAIRVMFLLGILIVLPFPSHSADPDPLQDFCVGILNDTSTSLNGFPCKPASQVTSDDFFFDGLTIEGNTENAFGFSATVGNVLAFPGLNTLGLSMNRVDFAPGGLNPPHSHPRATESGVVIKGKLYVGFLTTKNVLYSKVLTAGEMFVIPRGLVHFQMNVGKEKAMTITAFNSHLPGAVVLPTTLFTSKPPIPDEVLTKAFKIDASVIDGIKAKLGAINY*
PGSC0003DMG400014027	StGLP54	MFKFLFLLAILILSSDAAVQDFCVADLKAPESPSGYSCKSVTNVTVDDFVFSGLSAAGNTASIIKAAVTPAFAAQFPGVNGLGISAARLDLAAGGVIPFHTHPGASEILLVVQGSITAGFVSSANSVYLKTLKKGDLMVFPQGLLHFQVSDAGYTSVGYVFFSSSNPGLQITDFALFANDLPTKLVGATTFLDEATIKKLKGVLGGTN*
PGSC0003DMG400020917	StGLP55	MGKIRILLLLVSVLFSALVACVDGFQVDEENEQKTQGEQWFLLRHLHNVVKTDAGSMRFVKGGYRRGSFLHSPMHIGFISMEPNRLFIPQYLDSNLVIFVHHGEAKVGHIYKDQLEERSLKPGDVYTIPAGSAFYLEKIELKAKDLKLFAALILPLNPWDGMLSSFSSLVVEVIPPPFLLDSIILRYQLLLMFQQQKYTRSSGPIVHLSGSHDTIIWSNFLDLEPHQRLSHLKRIVNFDEEASLKEEKSTWSFRKFVFTLLNGEDVIERVNHKAPSIYNLYNKKPDFKNDYGWSKKVDSSDYSPLEQSGNDVYLVNLSPGSLMAPHINPSAIEYGIVLRGTGRIQIVYPNGTLAMNAKVREGDDFWVPRYFPFCQIASTNSPLEFFGFTTSAKRNNQQF…
PGSC0003DMG400024569	StGLP56	MAIRVTLLLVILVVLPFPSHCADPDPLQDFCVGVLNDTSTSINGFPCKPASQVTSNDFFFDGLTKEGNTDNVFGFTATVGNVLAFPGLNTLGLSMNRVDFAPGGLNPPHSHPRATETGVVIKGKLYVGFLTTNNVLHSKILTVGEMFVVPRGLVHFQMNVGKEKAMTITAFNSHLPGAVVLPTTLFASMPPIPNDVLTKTFQVEASVIDDIKSKFGS*
PGSC0003DMG400013452	StGLP57	MVEYDKRELLGCFAQIFERQQFWQRLQHQQQHRALRSKTECQIERLNAQEPNRSGVHSAIFPGCAETFETESPLDRRARSGDRGQRSLDRHQKVRRFRAGDILALPAGVTHWTYNDGEEPIISVSLIDTSNVANQLDLTFRKFFLAGNPQRGVQEQVLGRQQETGSQYGRRGSEQEKGGNMLSGFDAQVLSEAFNVDVEVIRKIQEQAPERGVIVQAENLRFLLPEAKEEEEEREWHSRRGIPLNGLEETFCTMKLRENIGHPTRSDVYNPRGGRISTVNSNTLPVLNWLQLSAERGTLYNNAIVAPHWNMNAHSIIYIIRGSGRFQVVGNAGKSVFDDEVRQGQLIVVPQNFAIVKKAGEQGLDYIAFKTNDNAMISPLAGRLSAIRAMPEEVLMNSY…
PGSC0003DMG400026352	StGLP58	MESKTSSCIVLLALATSLVIFQMASAGDPDILTDFVLPLGVPSVDASYFTFSGLRGLVGAPPPEKFKVTKAAMTEFPALNGQSVSYAILQYPAGSVNPVHTHPRSAELLFLMSGTLEVGFIDTTNKIFTQTLQIGDVFVFPKGLVHYQYNADAENCAWGISAFGSANAGTVSVPNSVFNTSIPDNILAKSFKTDIITIQKIKAGLA*
PGSC0003DMG402023974	StGLP59	MIPSQMIVFLVIFLQSYISLAYDPDPVNDYCIPRTEFSSIFLSCKNTSLVTVDDFIYSGIKDPGNFKHTGFSSIPVSSTVFPGLNTLGMSFVRADFDVDGVNVPHFHPRATETAFVLEGKIYSGFVDSGNRVFAKVLEKGEVMVFPKGLVHFQMNVGDSPATILGSFNSQNPGLVKIPSAVFGTGIKEELLMKAFGLNDKEIAKLRKKFVPQ*
PGSC0003DMG400026353	StGLP60	MVSFLLKSVLVVVAVFSISSLAQASDPDILSDFIVPVGSAIDGNLFTFNGTRAIFGSVIQKFSVTKVGKAEFPVLDGQSVSLAVLQFPRRSVNLPHTHPHAAELLFVVEGSLEVGFVDTTNKLYTQTLQVGDLFVFPKGLVHYQYNSNRNELATAVSGFGSANAGTVSLPTTLFATGIDDQILSKSFKSDIATIRKIKAGLSP*
PGSC0003DMG400026333	StGLP61	MESKTSSCIVLLALATSLVIFQMASAGDPDILTDFVMPLEVPSVDASYFTFSGLRGLIGAPPPEKFKVTKAGMTEFPALNGQSVSYAILQYPAGSINPVHTHPRSAELLFLMSGTLEVGFIDTTNKIFTQTLQTGDVFVFPKGLVHYQYNADAENCAWGVSAFGSANAGTVSIPNSVFNTSIPDNILAKSFKTDIITIQKIKAVHVDDEIMTIDKRGGGAASGHASAHGSSSGGRASRGGGSTRSPYSSTAGVIPVYAAGAMNHHNNNVNRSHHQPNDGITLNCICFSTLVFIICSIIVNMIL*
PGSC0003DMG400001279	StGLP62	MAWIPTKLSLLVLISIFTIVISRTTIASDPDILSDFASPENQTSVDGNYFTYTAMRGIFQKSVDKCTTTKATKAEFPVLNGQGVSLAVLQFPPGSVNPPHYHSRATGLFLLLEGVLEVGFVDTKGVLYTQRLKAGDIFLFPKGLQHYQYNFDYKRKAVGVAALGGASPGTVTLPSSIFNSGISELVLAKSFKTDVKTIKKIKEATTTH*
PGSC0003DMG400015564	StGLP63	MDVDLTPKLSKQIYGGDGGSYHAWCPNELPMLKEGNIGAAKIALSKNGFALPRYSDSAKVAYVLQGCGVAGIVLPEKEEKVITIKKGDAIALPFGVVTWWYNKDDTELVVLFLGDTKTAHKAGSFTDMYLTGSNGIFTGFSTEFVSRAWDVEESVAKTLVSSQTAKGIVKLDAGFQMPEPKQANRDGMVLNCEEAPLDVDIKGGGKVVVLNTKNLPLVGEVGLGADLVRLDGSAMCSPGFSCDSALQVTYIVRGSGRVQVVGPDGKRVLEAHLKAGNLFIVPRFCVVSKIGDPDGMDWFSIITTPNPIFTHLAGKTSTWKALSPQVLQAAFKVSPDVEKLFSSKRTAEEIFFPPPN*
PGSC0003DMG400027378	StGLP64	MESYRKFLLILLLLVVVSVGTSYEVGEEEKWGEGLFLLHDSKEIVRTDAGVMRVVSKGGFSGGEVSIFQSLMHIGFITMEPNTLFIPQYLNAHLTLFVRRGETRIGHIYKDDFTERRLKEGDVYSIRAGSAFYLVNPAEGQRLHIICSISNSNTLGLYGFQSFFIGGGIYPTSILSGFDTLTLSTAFNVSSEEVSEILTRQLSGAIVPLNTTQSPTPSIWANFLNLEQHQRHDHLKRVVHLEEEASFEEEDEEREQQPTWSLRKFMNNLFGHEGNKRKKGDEGRRGSGKGPDSYNLFDRKPDYKNDYGWSLALDQSEYSPLKHSDIGVYLVNLSAGAMMAPHINPTATEYGIVLRGSGSIQIVYPNGTIAMNAVVNEGDVFWVPRYFPFCQIASRTGPF…
PGSC0003DMG400015539	StGLP65	MDIDLTPKLAKQVYGGDGGSYHAWCPNELPMLKEGNIGAGKLALTKNGFALPRYSDSAKVAYVLQGSGVAGIVLPEKDEKVVAIKKGDSIALPFGVVTWWYNKEDPELVVLFLGDTKTAHKAGSFTDMYLTGSNGIFTGFSTEFVSRAWDVEESVAKTLVSSQTAKGIVKLDAGFQMPEPKQANRDGMVLNCEEAPLDVDIKGGGRVVVLNTKNLPLVGEVGTGADLVRLNGSAMCSPGFSCDSAFQVTYIVRGSGRVQVVGPDGKCILETHLKPGNLFIVPRFCVVSKIADPDGMDWFSIITTPNPKFTNLAGKVSPWKSLSPQVLQASFKVAPEVEKHFSSKRTAEENNPPENKEEKLGTEKLEKVMAALRCLECDYPLIDSDFRNFCASHNIISVE…
PGSC0003DMG400041571	StGLP66	MASFLLKSVLVVVAVFFISSMAQASDPDVLSDFIVPAGSTIDGNFFTFTGTRGIFGSIIEKFKVTKVSKAEFPGLDGQSVSLAVLQFPGGGVNPPHTHPRAAELLFVVQGSLEVGFVDTTNKLYTQTLQVGDLFVFPKGLVHYQYNSDWNKSATAVSGFGSASAGTVSLPTTLFATGIDDQILAKSFKSDVATIQKIKAGLSS*
PGSC0003DMG400011417	StGLP67	MAKHFLLLNLIAVLSFCCVVLAFEPSPLQDFCVADPAGTAKVNGLACKDPKSVGAEDFFFSGLHLAGNTSNTFGSKVTPANVAQIPGLNTLGISLARVDYAPWGINPPHTHPRATEIVTVLEGFLQVGFVTSNPENRHITKVLKKGDVFVFPIGLVHYQRNVGKGNAVAIAALSSQNPGVISIANAVFGSEPAIATDILAKAFQVDATVVAQIQSKF*
PGSC0003DMG400042243	StGLP68	MQVEANDFYYGGLNIPSNKTTPTGINMTLVDVDQLPGLNTLGISMARIDYALDGVNPPHIHPRATEMLVLIEGSLHIGFVTSNPQNRLISRVIHTGDVFVFPAGLIHFQRNVGNRIAVALLSLSSQNPGLINIRDAVETLPESVKFK*
PGSC0003DMG400011418	StGLP69	MAKHFLLLNLIAVVSFCCVVIAFEPSPMQDFCVADPTSTVKVNGLSCKDPKSVIAEDFFFSGLHLSGNTSNTFGSKVTPANVAQIPGVNTLGISLARVDYAPWGINPPHTHPRATEILTVLEGFLQVGFVTSNPENRHITKVLKKGDVFVFPIGLVHYQRNVGNGNAVAFAALSSQNPGVISVANAVFGSEPTIATDILAKAFQVDATVVAQIQSKF*
PGSC0003DMG400037420	StGLP70	MAKHFLLLNLIAVLSFCCVVLAFEPSPMQDFCVADPISTVKVNGLSCKDPKSVIAEDFFFSGLHLAGNTSNTFGSKVTPANVAQIPGLNTLGISLARVDYAPWGINPPHTHPRATEIVTVLEGSLQVGFVTSNPENHHITKVLKKGDVFVFPIGLVHYQRNVGNGNAVAIAALSSQNPGVISIANAVFGSEPAIATDILAKAFQVDATVVVLEMAKHFLLLNLIVVSFCCAVLAFESSPMQDFCVADPASTVKVNGLACKDPKSVISEDFFFSGLHLAGNTSNTFGSKVTRVNATQIPGLNTLGISLARVDYAPWGVNPPHTHPRATEIFTVLEGSLQVGFVTSNPENRLITKVLKKGDVFVFPIGLVHYQRNVGYGNAVAVAALSSQNPGVISIANAV…
Gene ID	Gene name	Protein sequence
AT2G28680	ATGLP1	MELDLSPRLPKKVYGGDGGSYFAWCPEELPMLRDGNIGASKLALEKYGLALPRYSDSPKVAYVLQGAGTAGIVLPEKEEKVIAIKKGDSIALPFGVVTWWFNNEDTELVVLFLGETHKGHKAGQFTDFYLTGSNGIFTGFSTEFVGRAWDLDETTVKKLVGSQTGNGIVKVDASLKMPEPKKGDRKGFVLNCLEAPLDVDIKDGGRVVVLNTKNLPLVGEVGFGADLVRIDGHSMCSPGFSCDSALQVTYIVGGSGRVQIVGADGKRVLETHVKAGVLFIVPRFFVVSKIADSDGLSWFSIVTTPDPIFTHLAGRTSVWKALSPEVLQAAFKVDPEVEKAFRSKRTSDAIFFSPSN*
AT2G18540	ATGLP2	MSRFRILPLSIFLCFVSLFFCTESFTHQNGVVPSFDPSYSSPLLVKKDQRTSVVATEFGNISAVQIGDGYHIQFITLEPNALLLPLLLHSDMVFFVHTGTGILNWIDEESERKLELRRGDVFRLRSGTVFYVHSNEKLRVYAIFNVGKCLNDPCLGAYSSVRDLLLGFDDRTLRSAFAVPEDILRKIRDATKPPLIVNALPRNRTQGLEEDKWQSRLVRLFVSVEDVTDHLAMKPIVDTNKKKSRTFNVFEEDPDFENNNGRSIVVDEKDLDALKGSRFGVFMVNLTKGSMIGPHWNPSACEISIVLEGEGMVRVVNQQSLSSCKNDRKSESFMVEEGDVFVVPKFHPMAQMSFENSSFVFMGFSTSAKTNHPQFLVGQSSVLKVLDRDVVAVSFNLSN…
AT2G28490	ATGLP3	MEKNKRAIGFLLLVVLINGVMMTRSNGYEGEEEWGGAGGGEWGGAEGGGAWGGGGGGGGAWGGEGEGGGEWGGGGEGGGGGRRGWFMMRESRQVIKSEGGEMRVVLSPRGRIIEKPMHIGFLTMEPKTLFVPQYLDSSLLIFIRQGEATLGVICKDEFGERKLKAGDIYWIPAGSVFYLHNTGLGQRLHVICSIDPTQSLGFETFQPFYIGGGPSSVLAGFDPHTLTSAFNVSLPELQQMMMSQFRGPIVYVTEGPQPQPQSTVWTQFLGLRGEEKHKQLKKLLETKQGSPQDQQYSSGWSWRNIVRSILDLTEEKNKGSGSSECEDSYNIYDKKDKPSFDNKYGWSIALDYDDYKPLKHSGIGVYLVNLTAGAMMAPHMNPTATEYGIVLAGSGEIQV…
AT4G28520	ATGLP4	MVKLSNLLVATFGVLLVLNGCLARQSLGVPPQLQNECNLDNLDVLQATETIKSEAGQIEYWDHNHPQLRCVGVSVARYVIEQGGLYLPTFFTSPKISYVVQGTGISGRVVPGCAETFMDSQPMQGQQQGQPWQGRQGQQGQPWEGQGQQGQQGRQGQPWEGQGQQGQQGRQGQQGQPWEGQGQQGQQGFRDMHQKVEHVRRGDVFANTPGSAHWIYNSGEQPLVIIALLDIANYQNQLDRNPRVFHLAGNNQQGGFGGSQQQQEQKNLWSGFDAQVIAQALKIDVQLAQQLQNQQDSRGNIVRVKGPFQVVRPPLRQPYESEEWRHPRSPQGNGLEETICSMRSHENIDDPARADVYKPSLGRVTSVNSYTLPILEYVRLSATRGVLQGNAMVLPKYNM…
AT4G36700	ATGLP5	MTRFAVLPLSVLLLVLLFLCTESLAKSEESEEYDVAVPSCCGFSSPLLIKKDQWKPIFETKFGQISTVQIGNGCGGMGPYKIHSITLEPNTILLPLLLHSDMVFFVDSGSGILNWVDEEAKSTEIRLGDVYRLRPGSVFYLQSKPVDIFLGTKLKLYAIFSNNDECLHDPCFGAYSSITDLMFGFDETILQSAFGVPEGIIELMRNRTKPPLIVSETLCTPGVANTWQLQPRLLKLFAGSADLVDNKKKKEKKEKKEKVKKAKTFNVFESEPDFESPYGRTITINRKDLKVLKGSMVGVSMVNLTQGSMMGPHWNPWACEISIVLKGAGMVRVLRSSISSNTSSECKNVRFKVEEGDIFAVPRLHPMAQMSFNNDSLVFVGFTTSAKNNEPQFLAGEDS…
AT4G14630	ATGLP6	MTIKSLSFLAALSLFALTLPLVIASDPSPLQDFCVGVNTPADGVFVNGKFCKDPRIVFADDFFFSSLNRPGNTNNAVGSNVTTVNVNNLGGLNTLGISLVRIDYAPNGQNPPHTHPRATEILVVQQGTLLVGFISSNQDGNRLFAKTLNVGDVFVFPEGLIHFQFNLGGTPAVAIAALSSQNAGVITIANTIFGSKPDVDPNVLARAFQMDVNAVRNLQARF*
AT1G03890	ATGLP7	MHKLLFSLLSVVSLSFLLFFHGAEARQREAPFPNACHFSQINSLAPAQATKFEAGQMEVWDHMSPELRCAGVTVARITLQPNSIFLPAFFSPPALAYVVQGEGVMGTIASGCPETFAEVEGSSGRGGGGDPGRRFEDMHQKLENFRRGDVFASLAGVSQWWYNRGDSDAVIVIVLDVTNRENQLDQVPRMFQLAGSRTQEEEQPLTWPSGNNAFSGFDPNIIAEAFKINIETAKQLQNQKDNRGNIIRANGPLHFVIPPPREWQQDGIANGIEETYCTAKIHENIDDPERSDHFSTRAGRISTLNSLNLPVLRLVRLNALRGYLYSGGMVLPQWTANAHTVLYVTGGQAKIQVVDDNGQSVFNEQVGQGQIIVIPQGFAVSKTAGETGFEWISFKTNDN…
AT1G09560	ATGLP8	MASPTLTLLLLLTTVSFFISSSADPDMLQDLCVADLPSGIKINGFPCKDAATVTSADFFSQGLAKPGLTNNTFGALVTGANVMTIPGLNTLGVSLSRIDYAPGGLNPPHTHPRATEVVFVLEGTLDVGFLTTANKLISQSLKKGDVFAFPKGLVHFQKNNGDVPASVIAAFNSQLPGTQSLGATLFGSTPPVPDNILAQAFQTSPGTVKHIKSKFQPKK*
AT1G18970	ATGLP9	MATLQIPSALLRSFLLMFCLFVIPSLSSDSDPLQDFCVGDLKASASINGFPCKSAVSASDFFYSGLGGPLDTSNPNGVTVAPANVLTFPGLNTLGISMNNVELAPGGVNPPHLHPRATEVGTVIEGSVFVGFLSTNNTLFSKVLNAGEAFVIPRGLVHFQWNVGQVKARMITAFNSQLPGAVVLPSTLFGSKPEIPNAVLTRAFRTDDTTVQNLKSKFAV*
AT1G10460	ATGLP10	MILNILLTLTLLMGRVKSDPDPLQDYCVSPPPSSHQQIFLNGKLCKDPTQASVSDFSTSALSRPGNTKTKPFMINVTVTTTANLPGLNTVGLTMARLDFGGSGVVPPHVHPRASEVTVCLDGVLLVGFVDTSGRVFTQELHPGETFVFPKGLIHFLYNIDTVSSALAVSGLSSQNPGTQIVSLSSFISKPPFLVEVLKSAYDINGQDVARIRKSLEG*
AT1G72610	ATGLP11	MLRTIFLLSLLFALSNASVQDFCVANLKRAETPAGYPCIRPIHVKATDFVFSGLGTPGNTTNIINAAVTPAFAAQFPGLNGLGLSTARLDLAPKGVIPMHTHPGASEVLFVLTGSITAGFVSSANAVYVQTLKPGQVMVFPQGLLHFQINAGKSSASAVVTFNSANPGLQILDFALFANSLPTELVVGTTFLDATTVKKLKGVLGGTG*
AT1G18980	ATGLP12	MTTLQISSSLFRSFLLVICVFVIPSLSSDSDPLQDFCVGDLKASPSINGFPCKSSVSASDFFFSGLGGPLNTSTPNGVAVSPANVLTFPGLNTLGLSMNNVEFAPGGVNPPHSHPRATEAGVVIEGSVFVGFLTTNNTLFSKVLNAGEMFVVPRGLVHFQWNVGKVKARLITSFNSQLPGSAVLPSTLFGSNPTIPNAVLTKTFRTDDVTVNKLKSKFAV*
AT1G02335	ATGLP13	MMNSRISIIIALSCIMITSIRAYDPDALQDLCVADKSHGTKLNGFPCKETLNITESDFFFAGISKPAVINSTMGSAVTGANVEKIPGLNTLSVSLARIDYAPGGLNPPHTHPRATEVVYVLEGELEVGFITTANKLFTKTIKIGEVFVFPRGLVHFQKNNGKSPASVLSAFNSQLPGTASVAATLFAAEPALPEDVLTKTFQVGSKMVDKIKERLATKK*
AT1G74820	ATGLP14	MAHISQISSFLSIVLIFLALCITLFTNPTLSLPALKLNPFQDFCVADLQATPTNSGYPCKSQVTSEDFFYSGLNTPLNTSNPKGIAANPANLLTFPGLNTLGISMYNVAIAPGGYNQPHSHPGVTEAGVVIEGSVLVGFLTTNYTLYSKVIGPGDMFVIPPGLIHYEGNVGKTQCRLLTVVADDLPSEVGVPHTLLATKPAIPNEVLISAFKADSKTINMLRSKFTA*
AT1G07750	ATGLP15	MELDLTPKLPKKVYGGDGGSYSAWCPEELPMLKQGNIGAAKLALEKNGFAVPRYSDSSKVAYVLQGSGTAGIVLPEKEEKVIAIKQGDSIALPFGVVTWWFNNEDPELVILFLGETHKGHKAGQFTEFYLTGTNGIFTGFSTEFVGRAWDLDENTVKKLVGSQTGNGIVKLDAGFKMPQPKEENRAGFVLNCLEAPLDVDIKDGGRVVVLNTKNLPLVGEVGFGADLVRIDAHSMCSPGFSCDSALQVTYIVGGSGRVQVVGGDGKRVLETHIKAGSLFIVPRFFVVSKIADADGMSWFSIVTTPDPIFTHLAGNTSVWKSLSPEVLQAAFKVAPEVEKSFRSTRTSSAIFFPPSN*
AT1G03880	ATGLP16	MGRVSSIISFSLTLLILFNGYTAQQWPNECQLDQLNALEPSQIIKSEGGRIEVWDHHAPQLRCSGFAFERFVIEPQGLFLPTFLNAGKLTFVVHGRGLMGRVIPGCAETFMESPVFGEGQGQGQSQGFRDMHQKVEHLRCGDTIATPSGVAQWFYNNGNEPLILVAAADLASNQNQLDRNLRPFLIAGNNPQGQEWLQGRKQQKQNNIFNGFAPEILAQAFKINVETAQQLQNQQDNRGNIVKVNGPFGVIRPPLRRGEGGQQPHEIANGLEETLCTMRCTENLDDPSDADVYKPSLGYISTLNSYNLPILRLLRLSALRGSIRKNAMVLPQWNVNANAALYVTNGKAHIQMVNDNGERVFDQEISSGQLLVVPQGFSVMKHAIGEQFEWIEFKTNENA…
AT3G05930	ATGLP17	MATSMIPIFVTFMLVAAHMALADTNMLQDFCVADLSNGLKVNGYPCKDPAKVTPEDFYFIGLATAAATANSSMGSAVTGANVEKVPGLNTLGVSISRIDYAPGGLNPPHLHPRASEAIFVLEGRLFVGFLTTTGKLISKHVNKGDVFVFPKALLHFQQNPNKAPASVLAAFDSQLPGTQVVGPSLFGSNPPIPDDLLAKAFGAAAPEIQKIKGKFPPKK*
AT3G10080	ATGLP18	MEANTLFLLKALCLLCFNVCFTLASDPDPIQDFCIPKPVTSPYHDHHFSTNLPCKNSSEVTTEDFVFSGLKTAGNFTETGFATVPVGPENFPGLNTLGISFVRADLKPGSINPPHYHPRATEVAHLVKGRVYSGFVDSNNKVYAKVMEEGEMMVYPKGLVHFQMNVGDVTATIVGGLNSQNPGIQKIPSVVFGSGINEELLMKAFGLSLKQIGTLKKRFDPVMSNEH*
AT3G04200	ATGLP19	MMEVLLRLLVTQVILLALATSFVSCYDPNPLQDFCVAASETNRVFVNGKFCKDPKSVTANDFSYSGLNIARNTTNFLGSNVTTVDVNKIPGLNTLGVSLARLDFAQGGQNPPHIHPRATEILVVTKGKLLVGFVSSNQDNNRLFYKVLKRGDVFVFPIGLIHFQMNVRRTRAVAFAGFGSQNPGTIRIADAVFGSNPSIPQEVLAKAFQLDVKLVRFLHIVFGPPLW*
AT3G04170	ATGLP20	MKYPFQCFLAKIILLALASSFVSCYDPSPLQDYCVAVPEKNGVFVNGEFCKDPKLVTSDDFFASGLNIPGNTNKRLGSFVNPANIPGLNTLGVGIARIDFAPGGLIPPHIHPRASEIILVIKGKLLVGFVSSNDYNYTLFSKILYPGDVFVHPIGLVQFHANIGKTNAVAIGAVGSQNPGYISVGDAVFGSKPPIDPKILAKAFALDINIVRYLRKVFSPQDDIVND*
AT3G04190	ATGLP21	MKGLLHFLLAKIILLALASSFVYCYEPSPLQDYCVATNETNGVYVNGKFCKDPKCVTANDFYTSGLNVPGNTSTGPGVKITVVDVKRMPGLNTLGVDIARIDFAPGGLYPPHTHPRGSEIFLVMKGKLFVGFVSSNEYNYTLFTKVLYPGDVFVFPKGLIQFHANIGKTNAVVIAATGSQNPGRIIIGNAVFGSKPLIDPKVLAKAFALDFNKVKYFQAVFS*
AT3G22640	ATGLP22	MAITNKLIITLLLLISIAVVHCLSFRVEIDEFEPPQQGEQEGPRRRPGGGSGEGWEEESTNHPYHFRKRSFSDWFQSKEGFVRVLPKFTKHAPALFRGIENYRFSLVEMEPTTFFVPHHLDADAVFIVLQGKGVIEFVTDKTKESFHITKGDVVRIPSGVTNFITNTNQTVPLRLAQITVPVNNPGNYKDYFPAASQFQQSYFNGFTKEVLSTSFNVPEELLGRLVTRSKEIGQGIIRRISPDQIKELAEHATSPSNKHKAKKEKEEDKDLRTLWTPFNLFAIDPIYSNDFGHFHEAHPKNYNQLQDLHIAAAWANMTQGSLFLPHFNSKTTFVTFVENGCARFEMATPYKFQRGQQQWPGQGQEEEEDMSENVHKVVSRVCKGEVFIVPAGHPFTILS…
AT3G05950	ATGLP23	MEGFLRFLVAKAILLALASSFVSCYDPSPLQDFCVAVDDASGVFVNGKFCKDPKYVKAEDFFTSGLNIAGNTINRVGSNVTNVNVDKIPGLNTLGVSLVRIDFAPGGQNPPHTHPRATEILVVVEGTLLVGFVTSNQDNNRLFSKVLYPGDVFVFPIGMIHFQVNVGRTNAVAFAGLGSQNPGTITIADAVFGSKPSIMPEILAKAFQLDVNVVKYLEARFSSNYDRHY*
AT3G04180	ATGLP24	MEGLLQFLLAKIILLALASSFVYCYDPSPLQDYCVATNETNGVYVNGEFCKDPKRVTTNDFYTSGLNVPGNTIIGPGARNTVVDVERLPGLNTLGVDIARYDFAPGGLDPPHTHPRGSQIFLVMKGKLFVGFVSSNEYNYTLFTKVLYPGDVFVFPKGLIHFHANIGETNAVVISAGGSQDPGRIIIGDAVFGSKPLIDPKVLAKAFALDYNKVKYLQAVFS*
AT3G04150	ATGLP25	MKGLVQFLVAKIILLVLASTFVHCYDPNPLQDYCVATNGTNRAETQYRFSRISTSVFVNGKFCKDPKLVTANDFFYSGLNIPGNTSNRLGASVTDVDVRRIPGLNTLGIAIARLDFAPGGQLPPHIHPRASQIILVLKGQLSVGFVSSNDYNYTLFSKILYPGDVFAFPIGLVQFHANTGKTHAVAIGVVGSQDPGVIPIGDAVFGSNPLIDPKLLAKAFALDVNIVRHVQRVFSSEGYIVK*
AT3G62020	ATGLP26	MDSRCFGFFFTLLSLNVIVLAYDPDTLQDLCVADRTSGIKVNGFTCKPESNITASDFFFAGIGKPAVVNNTVGSAVTGANVEKIAGLNTLGVSLARIDYAPGGLNPPHTHPRATEVIFVLEGELDVGFITTANKLFAKTVKKGEVFVFPRGLIHYQKNNDKAKPASVISAFNSQLPGTQSIAATLFTATPAIPDHVLTTTFQIGTKEIEKIKSKFAPKKV*
AT5G38950	ATGLP27	MGDVFVFPEGFIHFQFNVGRSPAVAFAALSSQNPGVISIVNTVFGSNPPTNLNVLAKGFQLDPRVAMLMDLQAKILIMKYEIDHELPFIVMPRCDSCLYFQVSS*
AT5G38960	ATGLP28	MKNLYLAILYLLAASTLPFAIASDPSPLQDFCIGVNTPANALFVNGKFCKDPKLVTADDFYFSGLDKARTTESSPVGSNVTTVNVNQIPGLNTLGISLVRIDYGINGQNPPHTHPRATEILLVQEGTLFVGFFSSFPENRLFNKTLNKGDVFVFPEGLIHFQVNIGKQPAVAFASLSSQNPGVIIIGNTLFGSKPPIDPNVLAKAFQLDPKVIIQLQKKFG*
AT5G39130	ATGLP29	MRVSQSLIPFAIIALVLSFVNAYDPSPLQDFCVAIDDLKGVFVNGRFCKDPERVDAKDFFFSGLNVPGNTNNQVGSNVTTVNVDQIPGLNTMGISLVRIDYAPHGQNPPHTHPRGSEILVLVEGTLYVGFVSSNQDNNRLFAKVLHPGDVFVFPIGMIHFQLNIGKIPAIAFAGLSSQNAGVITIANTVFGSNPPIYPELLARAFQLDANVVKELQAKFGSI*
AT5G44120	ATGLP30	MARVSSLLSFCLTLLILFHGYAAQQGQQGQQFPNECQLDQLNALEPSHVLKSEAGRIEVWDHHAPQLRCSGVSFARYIIESKGLYLPSFFNTAKLSFVAKGRGLMGKVIPGCAETFQDSSEFQPRFEGQGQSQRFRDMHQKVEHIRSGDTIATTPGVAQWFYNDGQEPLVIVSVFDLASHQNQLDRNPRPFYLAGNNPQGQVWLQGREQQPQKNIFNGFGPEVIAQALKIDLQTAQQLQNQDDNRGNIVRVQGPFGVIRPPLRGQRPQEEEEEEGRHGRHGNGLEETICSARCTDNLDDPSRADVYKPQLGYISTLNSYDLPILRFIRLSALRGSIRQNAMVLPQWNANANAILYVTDGEAQIQIVNDNGNRVFDGQVSQGQLIAVPQGFSVVKRATSN…
AT5G39150	ATGLP31	MKVSMSLILITLSALVTIAKAYDPSPLQDFCVAIDDPKNGVFVNGKFCKDPKQAKAEDFFSSGLNQAGITNNKVQSNVTTVNVDQIPGLNTLGISLVRIDYAPYGQNPPHTHPRATEILVLVEGTLYVGFVSSNQDNNRLFAKVLNPGDVFVFPIGMIHFQVNIGKTPAVAFAGLSSQNAGVITIADTVFGSTPPINPDILAQAFQLDVNVVKDLEAKFKN*
AT5G39160	ATGLP32	MRVSQSLVPFAIIALVLSFVNAYDPSPLQDFCVAIDDLKGVFVNGRFCKDPKRVDAKDFFFSGLNMPGNTNNQVGSNVTTVNVDQIPGLNTMGISLVRIDYAPHGQNPPHTHPRGSEILVLVEGTLYVGFVSSNQDNNRLFAKVLHPGDVFVFPIGMIHFQVNVGKIPAVAFAGLSSQNAGVITIANTVFGSNPPIYPELLARAFQLDASVVKELQAKFGSI*
AT5G38930	ATGLP33	MAMKSLSFLAALSLLALTLPLTIASDPSQLQDFCVSANSSANGVFVNGKFCKDPKLVTADDFFFPGLQTARPITSPVGSTVTAVNVNNLLGLNTLGISLVRIDYAVDGQNPPHTHPRATEILVVELGTLLVGFVTSNPDNRLFTKVLNEGDVFVFPEGLIHFQANIGKAPAVAFAALSSQNPGVITIAPTVFGANPAINPNILAKAFQVDPRVVMDLQTKFKK*
AT5G39180	ATGLP34	MKVSMSLILITLSALVTIAKAYDPSPLQDFCVAIDDPKNGVFVNGKFCKDPKQAKAEDFFSSGLNQAGITNNKVQSNVTTVNVDQIPGLNTLGISLVRIDYAPYGQNPPHTHPRATEILVLVEGTLYVGFVSSNQDNNRLFAKVLNPGDVFVFPIGMIHFQVNIGKTPAVAFAGLSSQNAGVITIADIVFGSTPPINPDILAQAFQLDVNVVKDLEAKFKN*
AT5G20630	ATGLP35	MKMIIQIFFIISLISTISFASVQDFCVADPKGPQSPSGYSCKNPDQVTENDFAFTGLGTAGNTSNIIKAAVTPAFAPAYAGINGLGVSLARLDLAGGGVIPLHTHPGASEVLVVIQGTICAGFISSANKVYLKTLNRGDSMVFPQGLLHFQLNSGKGPALAFVAFGSSSPGLQILPFALFANDLPSELVEATTFLSDAEVKKLKGVLGGTN*
AT5G26700	ATGLP36	MASFATHLVVVVTMLFVAMASAEMLQDVCVADLSNAVKVNGYTCKDSTQITPEDFYFKGLANIAATNTSTGSVVTGANVEKLPGLNTLGLSMSRIDYAPNGLNPPHVHPRASEIIFVLEGQLYVGFVTTAGKLIAKNLNKGDVFTFPKGLIHFQKNIANSPASVLAAFDSQLPGTQSLVASLFGALPDDILAKSFQLKHKQVKKIKLRYAPKK*
AT5G39120	ATGLP37	MKVSMSLILITFWALVTIAKAYDPSPLQDFCVAIDDPKNGVFVNGKFCKDPKQAKAEDFFSSGLNQAGITNNKVKSNVTTVNVDQIPGLNTLGISLVRIDYAPYGQNPPHTHPRATEILVLVEGTLYVGFVSSNQDNNRLFAKVLNPGDVFVFPIGMIHFQVNIGKTPAVAFAGLSSQNAGVITIADTVFGSTPPINPDILAQAFQLDVNVVKDLEAKFKN*
AT5G38910	ATGLP38	MKSFSFLAVLSILAITLSLSKASDPSSLQDFCVGVNTPADGVFVNGKFCKDPKLVTVEDFFFTGLHEARPPNPKTGSNVTAVNVNNLPGLNTLGISLVRIDYGVYGQNPPHTHPRASEVLYVAVGTLFVGFVTSNPENRLFSKTLYEGDVFVFPQGLIHFQVNVGKYPAVAFAGLSSQNPGVITIADTVFGSNPQIDPSFLASAFQVDPKIVMDLQTKFIKP*
AT5G39110	ATGLP39	MRFSKSLILITLSALVISFAEANDPSPLQDFCVAIGDLKNGVFVNGKFCKDPKQAKAEDFFYSGLNQAGTTNNKVKSNVTTVNVDQIPGLNTLGISLVRIDYAPYGQNPPHTHPRATEILVLVEGTLYVGFVSSNQDNNRLFAKVLNPGDVFVFPIGMIHFQVNIGKTPAVAFAGLSSQNAGVITIADTVFGSTPPINPDILAQAFQLDVNVVKDLEAKFKN*
AT5G61750	ATGLP40	MKFFVVIVFCAIFLSVSGDSDNMQDTCPTAPGEQSIFFINGYPCKNPTKITAQDFKSTKLTEAGDTDNYLQSNVTLLTALEFPGLNTLGLSVSRTDLERDGSVPFHSHPRSSEMLFVVKGVVFAGFVDTNNKIFQTVLQKGDVFVFPKGLLHFCLSGGFEPATAFSFYNSQNPGVVNIGEVFGIDQEHIKIMTRCLATGSGCRVTDGDEL*
AT5G38940	ATGLP41	MAMKSLSFLAVLSLLALTLPLAIASDPSQLQDFCVSANTSANGVFVNGKFCKDPKLVTADDFFFSGLQTARPITSPVGSTVTAVNVNNLLGLNTLGISLVRIDYAVNGQNPPHTHPRATEILVVEQGTLLVGFVTSNPDNRLFSKVLNEGDVFVFPEGLIHFQANIGKAPAVAFAALSSQNPGVITIANTVFGANPAINPTILAKAFQLNPRVVMDLQTKFKK*
AT5G39190	ATGLP42	MRVSQSLVPFAIIALVLSFVNAYDPSPLQDFCVAIDDLKGVFVNGRFCKDPKRVDAKDFFFSGLNVPGNTNNQVGSNVTTVNVDQIPGLNTMGISLVRIDYAPHGQNPPHTHPRGSEILVLVEGTLYVGFVSSNQDNNRLFAKVLHPGDVFVFPIGMIHFQVNVGKIPAVAFAGLSSQNAGVITIANTVFGSNPPIYPELLARAFQLDASVVKELQAKFGSI*
AT5G39100	ATGLP43	MGISLVRIDYAPYGQNPPHTHPRATEILVLIEGTLYVGFVSSNQDNNRLFAKVLYPGDVFVFPIGMIHFQVNIGKTPAVAFAGLSSQNAGVITIADTVFGSTPPINPDILAQAFQLDVNIVEDLEAKFRN*
Gene ID	Gene name	Protein sequence
Solyc09g025210.3	SlGLP1	MGASWLCFSLSFLLVLHGTFAQQRYQQQQGQCQLNRLNPMEPTVRIQAEAGVTELWDKNNQQFQCAGVSLIRHVIQSRGMLLPSYLNTPLLAYVERGRGFYGIMNSGCPETFQSSQQFQQGERGAGSRFQDRHQKIGQFKQGDIIAFPAGAAHWAYNEGNEELVLVCFEDSGNSANQLDQNSRRFFIAGNPQQGEQQQGQQGGARSFQKEQFQSGNVFRGFELELLAEAFGVSTETARKLQGEEDQRGHIVNIDQGLRVVRPPFSQEQEEREERQEQGQYGPRANGIEETICSAKLRQNIDNPARADVYNPQAGRFTTVNSLTLPILSFLRLSAAKGVLYRNSIMAPLWWTNAHSVIYVTRGEARIQIVDHRGQAVLDDRVRQGQVVIVPQNFAVVKHA…
Solyc09g089990.3	SlGLP2	MAFCVLTIIIVTFGLLFSFGSSFDPNPLQDFCVAATDSNDAVFVNGKFCKDPKLATADDFFLTGLNVSGNPLPGLGSFVNLVDINRLAGLNTLGISLIRIDFAPYGLIPPHTHPRGTEIIVVLEGTLYVGFLAPDSSNPLKTKSFTKIMNKGDVFVFPQGLIHFQYNIGDTNAIVFGALNSQNAGLIVVGSELFGTNPPLVDDVLSKAFQLDKKMVIKLQGLFS*
Solyc09g090000.1	SlGLP3	MRWLITILVIATFFSSQLAYAYDDNPLQNICVAVQDSNTSVFVNGKICKDPKLANADDFFTWGFNISGETIYKKYGYATKIVDINNMPGLNTLGISIVRADLEPKGFIQFHIHPRATEIINILSRLFAKVLNRGDVFVIPRGLIHFIYNVGSTNATVFASFNSQSPGLIFVPDIIFASDPPIMDDALCFRWLFSFRKHEHIVTISVPVKAIVSSLHS*
Solyc09g090010.3	SlGLP4	MSMIITFLAIAAIFSSQLAYAYDVNPLQDICVAVQDFNTSVFVNGKFCKDPNLAKVDDFFTSGLNESGKVVRQNYGYSVHIVDVNNMPGLNTLGISIIRADFEPKGLIPLHTHSRATELITILEGTLYAGFLLPYENNFFKSRLFSKILNPGDAFVVPQGLVHFQYNVGRTNATILATYNSQNPGFTMIPNIIFASDPPIIDDALAKGFQLDKKVIKQLRKKFA*
Solyc09g090020.3	SlGLP5	MRMCWFKTTLTIIAFFLSPAYAYDLNPLQDLCVAVNDSKASAIIAFFLSPAYAYDLNPLQDLCVAANDSKASVLVNGKICKDPKLAKADDFFASGLNVSGNAVPQLGFAVNIVDVNKMPGLNTLGISIVRADLEPQGLSPLHTHPRATELITILEGTIYAGFLAPDASNIFKSRLFSKIMNPGDVFVIPPGLIHFQYNVGHKNATLLASFNSQNPGVVMIPSTIFASDPPILDDVLAKGFRLDKKVINDLRKKFS*
Solyc09g065470.3	SlGLP6	MGIETEHGRIRVLPKFNERSKLLKGIENYRFAILEANPKTFVVPNHWDADAVLFVAQGRGTLSLVRKGKRNSFNIRRGDVIKVCAGTTAYLINRDDNEKLLIAKLLRPVSTPGHFEHFFGPGGRQNPESFYSAFSSEILEAALNTRKDRLQRLFGQPREGVIIRASEEQIRVMSQHEEGGIWPFGGESKGSVNIYKQRPLRSNQYGQFYQVDESNYKQLEDLDISINFANITEGGMVGPIYNSRATKIAVVVQGEGYFEMACPHLASKFTSSHETRIGSSYQKVRSKLRRGMVLVIPPGHPFVGVTSTNQNLQIVGFNVNARDNEIVPLAGRNNVMSQLEREALELGFGLPAREVEQIFRSQQEEFFFQGPGGRQSGRAAA*
Solyc09g082360.3	SlGLP7	HGDLRILEKFTQRSQLLQGIEKIRVAVLELEPHTFLIPHHCDGEIIFVVVRGQGTISIAEQDDKNSFNLEKGDVFRVPAGSIIYLINRDKEEKFFVYGLAKSINAPGKLHEYFSAGAENPESFYRAFSSDIVESAFNVSPA*
Solyc09g072560.3	SlGLP8	MAVSTRVLLALLFSAFLLSAANAYRQYPFQQGQHGQRSIPLTQAQQCRLQRLTGSQPSQRIESEGGYTEVWDENEEQFQCVGVAPMRNVIRQNSLSLPNFHPMPRLVYIEQGRGLISVINPGCAETFQSQTFQAGRMAGEERGERRGNDQHQKVHRIRQGDVVAIPAGAAHWCYNDGEEELVAVSINDLNHRSNQLDQNFRAFYLAGGVQETSGRQIGVGKQSTQKFQNIFRAFNTELMAEAFNIPVEIVRRMQEEQNERGLIVNVREGMSMIRADEEEEEFEGRSQRGQRWWAEVTGNGLEENICTMKIRTNMDTQRRADIYSRQAGKIKHVNSQNFPILRDMDMSASKGTLYPNALMSPHWSVNGHSVIYVQRGDAQVQVVDHTGQQVMNDRVNQGE…
Solyc09g082330.2	SlGLP9	MAIFTKLPKFLFLFFYLLILISMFIACQCECDREKENNNPYLFESHMFKSRFESKHGEFRVLDKFTQLLLGIENYRIGVLEFEPRSFLLPHHFDAQLLLLIVRGRGSISIAEEDEKNSFNLEYGDVLSVSAGSTIYFTNTDNKEKFSVYVLAKAINVPGQFQEFFSAGSENPETFYRAFSSDILETAFNTPRSRLERLFGLQKQGIIIKASEEKIRAISQHASRSTRGETRGPFNVLNQRPLIGNRFGQYFEAAPESFQHLMDLDVAVGIMNINQGGMILPVYSTRTTWLVMVAQGNGRFEMVSSQSQERRGHRKAVRDCLSVGDFFVIPAGHPITVIANADSNLSMVGFGINGHNSMLNFLAGQESIWRNVNRETKELSFNMPAREVEEILQNQNESY…
Solyc09g090040.3	SlGLP10	MALLILISVVFSVNFCSFVSAYDLDPLQDLCVAVQDSNQSAVFVNGRFCKDAKLANADDFYASGFNVSGMPTPTNLGFSVNALNVNRMPGLNTLGISMARADLEPFGLISPHIHPRATELILVLEGTIYVGFVVPDTRNPFKSRLFDKILHPGDAFVIPQSMVHIQYNLGTTNATHLSSFNSQNPGVHMISYQLFGSNPPILDDVLVKGFQLDKKVVDHLRAQFSSKS*
Solyc09g090150.3	SlGLP11	MEIIKFSLCFFLLFSCCFSQIEQQQSFLWQKLQYQQQHRRGRAKTDCRISSLSAREPTYKFNSEAGTTEFWDRNSEEFECAGVAAVRNEIQPNGLLLPHYNNAPQLLYIVQGSGILGTVIPGCAETFESPQRERSMRGEEGRSEGGSQYRTGGDRHQKVRRFRQGDVLALPAGITLWLYNNGQEQLVTVALLDVSNPANQLDLQFRHFFLAGNPNPKGLSGSRYEEEIRSRKQHEQGGQPQQQQPGNLFDGFDLDILAEVFNVDQNLAKNLQGREDQRGQIIRAENLDVLSPEFEEEQPHRPGRGSRPNGLEETICAMRLRENLGRTSRADVYNPRGGRVSTLNSHKLPILNWLQLSAEKGNLYQAILQNAVMAPYWNLNAHSIIYIIRGTGQIQVVGD…
Solyc09g025220.2	SlGLP12	MAVTTRLLLAVLFFAFLLSAANAIREYQGQQGQGGTRLTQAQQCRLQRIAGCQPSDRIESEGGFSELWDENEEQFQCAGVAPLRFVIRRNSLSLPKFHPMRGLVYIQRGQGIVGITYPGCAETFQSQTFQAGREPREERGQGLGGDQHQKVHRIRQGDVVAIPAGAAHWCYNDGEEELVAVFYLAGGVQENESQRAQTGLRKQRKQKFQNIFRAFDTELLAEAINIPSETVRKMQEEQTERGTIVNVREGMSTIKPDEEEAEGRSQRGQQWWEKVTRNGLEENICTMKIRTNIETQRRADIFSRQAGKVNHVGRQKLPILEYIDMSASKGTIYPNALMSPHWTLTGHSVVYVERGEAQVQVVDQTGQQVMNDKVNQGEMFVVPQYFPATIKAGESGFEF…
Solyc09g082350.1	SlGLP13	MVLPYYNSRYIRLVMVVEGNARFEMVGDVLVIPASHPITFVATGGSNLRLVGFGINAQNNKKNFLAGKQNIWRNIDKEAKELSFNMAGREVEEIFQKQDESYFVAGPEEHRWPAAEGER*
Solyc09g082340.2	SlGLP14	MAIFTKPKLLFIFFLILSLVLVSQCYDQNPRGYQDPQEKLRECQQRCERQQPGQQKQLCKQRCEQQYRKEQQQQHGGETGEDDLGNRGPDKSYKRLQECQRRCQSEQQGQRLQECQQRCQQEYQREKGQHQGETNPQWEQQEKSNNPYLFESQRFRSRFRASHGDFRILERFNQRSQLLKGIEKYRVAILELEPQSFVLPHHCDGEAIYVVVKGQGVINIAEQDNKNSFNLQKGDVIRLFAGSNVYLLNKDNNEKLFVYVLAKSVNAPGNLQEYFSAGGQNPESFYRAFSSDILESAFNNPRDKLERLFGQHKEGIIIKASEEQIRAISEHASRSTQQTRGRTQGPFNLMKERPVFESRFGQFFEARPERYEQLRDLDAAVGFMNINQGGMVLPYYNTK…
Solyc10g078850.1	SlGLP15	MAKHFLLLNLIALSFCCAVLAFESSPMQDFCVADLASTACKDPKSVISEDFFFGGLHLAGNTSNTFGSKVTRVNATKIPGLNTLGISLARVDYAPWGVNPPHTHPRATEIFTVLAGSLQVGFVSSNPENRHITKVLKKGDVFVFPIGLVHYQRNVGYGNAVAVAALSSQNPGVISIANVVFESEPAIATDILAKAFQVDETVVAQIQSKF*
Solyc10g078840.1	SlGLP16	MAKHFLLLNLIAVLSFCCVVLAFEPSPLQDFCVADPAGTAKVNGLACKDPKSVGADDFFFSGLHLAGNTSNTFGSKVTPANVAQIPGLNTLGISLARVDYAPWGINPPHTHPRATEILTVLEGSLQVGFVTSNPENRHITKVLKKGDVFVFPVGLVHYQRNVGNGNAVAIAALSSQNPGVISIANAIFGSEPAIATDILAKAFQVDATVAAQIQSKF*
Solyc02g085590.3	SlGLP17	MSVKNCMSIQCCKILFKFLLFMIIIISSVFIDVRAKRENEGWEWGLGPLIKRAERKTVISTENGEVSSVTVADGTTYHLQFITLEPNSLFLPVVLHTDMVFYVHTGSGKLTWMNENEEKSVDLRIGDVFRLPFGSIFFLESDLDPIRHKLRLYSIFPNSGRESLSEPYSSIRKMVLGFDKKVLQAAFHVPEDVIEEVLAGTEVPAIVHGVPKSTKKKKNLWEMEAQFMKTVLGRGSYSFFDNRRNKKKSSQLFNVFQEKPDFENCNGWSTVINRKKLPALKGSQIGIYVVNLTKGSMMGPHWNPMATEIGIAIQGEGMVRVVCSKSGTGCKNMRFKVEEGDVFVVPRFDPMAQMAFNNNSFVFVGFSTTTKKHHPQYLTGKASVLRTLDRQILEASFNV…
Solyc06g075270.3	SlGLP18	MGDRRILLVLVLVLLVSFVGAYEEEENDQRAQGEKWFLLRQLHNVVKTDAGSMRMVKGGYRGGSHLHSPMHIGFISMEPNSLFIPQYLDSDLVLFVHHGEARVGHIHRDELAERSLKQGDVYTISAGSAFYLENRNENQRLRIICSIGITSESMGWHAFQVCILSSLAVELILHPFLRGFDHTTLSTALNVSTAEVRTFLTRQSSGPIVHISDSHHHTNIWTEFVSQQPHQKLAHLKRIVNLEEEVSPKEEESTWSLRKFLCTLLHRKDVVKRVNHEAPSSYNLNNRNPDFKNNYGWSKTVDESDYSPLQRSGNGVYLVNLSQGSMMAPHVNPRAIEYGVVLKGTGRIQIVYPNGTLAMNARVREGDVFWVPRYFPFCQIASSNGPLEFFGFTTSARRN…
Solyc06g075320.3	SlGLP19	MGNIRTLLPLVLVLFCALVASVCGYEYEGRKSEQRTQGEKWFLLRQLHNVVKTDAGSMRMVKGGYRAGSFLHSPMHIGFISMEPNSLFIPQYLDSDLVLFVHHGEARVGHVYRDELAERSLKQGDIYTIPAGSAFYLENRNENQRLRIICSIDITSESMGWHAFQSFFIGGGTHPASVLAGFDHTTLSTALNVSTEELKTFLTRQTSGPIVHLSGSHHTNTWSEFLAQEPHHKLAHLKRIVNFEEEASSKQEESTWSMRKILFTLLNREDIVNRVGHRAPSACSLYNRNTDFKNEYGWTKKLDESDYSPLKQSGHGVYIVNLSPGSMMAPHVNPTAIEYGVVLKGTGRIQIVYPNGTLAMNARVREGDVFWVPRYFPFCQIASTNGPFEFFGFTTSARR…
Solyc06g075290.3	SlGLP20	GFDHTTLSTALNVSTAEVRTFLTRQSSGPIVHISDSHHHTNIWTEFVSQQPHQKLAHLKRIVNLEEEVTPKEEESTWSLRKFLCTLLHRKDVVKRVNHEAPSSYNLNNRNPDFKNNYGWSKTVDESDYSPLQRSGNGVYLVNLSQGSMMAPHVNPRAIEYGVVLKGTGRIQIVYPNGTLAMNARVREGDVFWVPRYFPFCQIASSNGPLEFFGFTTSARRNHPQFLVGRNSLMQSLRGPEFAAAFGISEKRLNRIANAQREQVILPSSSSDSPMRMNIGSY*
Solyc06g075300.2	SlGLP21	MSFFIGGGTHPASVLAGFDHTTLSTALNVSTAELKTFLTRQTSGPIVHLIGSHDTNIWTNFIAQECHKKLAHLKRIVTSAEEASPKEEESTWKPDFKNEYGWRKNVDESDYSPLQISGNGVYLVNLSSGSMMAPHVNPRAIEYGVVLKGTGRIQIVYPNGTLAMNARVREGDIFWVPRYFPFCQIASTNGNFEFFGFTTSARRNHQQFLVGKNSLMQRLRGLEFAAAFGLERKGLKGLLMLNMNKQFLNNGGFAIVSKCIRTALQN*
Solyc06g075260.3	SlGLP22	MEDRRTLLLLVLVLFSALVSSVSANEEEEIEQRTQGEKWFVLRQLHNVVQTDAGSMRMVKGGYRRDSFLHSPMHIGFISMEPTSLFIPQYLDSNLILFVHHGEARVGHIHSGELVERHLKHGDVYTIPAGSAFYLENRLENQRLRIICSIDITSESMGWHAFQSFFIGGGTHTVSVLAGFDHNTLATALNVSPEELQTFLTRQTSGPIVHISGSHHKNMWSEFLAQEPHQKLAHLKRIVNFGEEASPKEEKSTWSLRKFLLNLVNRKNVINHHHHKAPSVYNLYKKKPNFKNHHGWSKNVDSSDYSPLEQSGNGVYLVNLSPGSMMAPHVNPSAIEYGVVLKGTGRIQIVYPNGTLAMNARVQEGDVFWVPRYFPFCQIASTNGHFEFFGFTTSARRNH…
Solyc06g075280.3	SlGLP23	MGNSRTTLLLLVLLLFAALVSFVGGYEYEEEKSEQRTQGEKWFLLRQLHNVVKTDAGSMRMVKGGYRAGSFLHSPMHIGFISMEPNSLFIPQYLDSDLLLFVHQGEARIGNIHKDELAERSLKQGDVYTIPAGSAFYLENSNENQRLRIICSIGISSESMGWNAFQSYFIGGGVHTSILAGFDHTTLSTALNVSTAELKTFLTRQTSGPIVHLSNSHQLNIWFKFLAQEPHQKLAHLKRIVNFREESNHKEEESTWSLRKFLFNLLDGEDVVKRVNHEAPSTYNLYNRNPDFENDYGWSKALDESDYSPLEQYGNCVYLVSLTSGSMMAPHVNPRAIEYGIVLKGTGRIQIVYPNGTLAMNARVREGDVFWVPRYFPFCQIASSNGPFEFFGFSTSARR…
Solyc05g006500.3	SlGLP24	METRTIVLSMSVLVVLLGLVGSDPDPLQDYCVADTKKATRENFYNGVPCINPQNVDISHFATSALSKAGKIGLVFGFNVTLTTIFNLPGMNTQGLTMARIDIGPNSLVSPHSHPRASEVAILLKGSLLVGFINTSNHLFTQNLSPGDSFVFPKGMIHFLYNTDSKVQALALSGLSSQNPGLQMASPAAFATEPTLPDEVSQKLFQINDQDVTKIRTSLGG*
Solyc11g072380.2	SlGLP25	MIMGSYREFLLILLLFVVVSVGTSYEVEEEEKWGEGLFLLHDSKEIVRTDAGVMRVVSKGGFGGGGVSIFQSPMHIGFITMEPNTLFIPQYMNAQLTLFVRRGETRIGHIYKDDFTERRLKEGDIYSIRAGSAFYLVNPAEGQRLHIICSISNSNNLGLYGFQSFFIGGGIYPTSILSGFDTLTLSTAFNVSSEEVSEILTRQLSGAIVPLNTTQSPTPSIWANFLNLEQHQRHDHLKRVVHLEEEASSEEEDEGREQQPTWSLRKFMINLFGHEGNKRKKGDEGRRGSSKGPDSYNLFDRKPDYKNDYGWSLALDRTEYSPLKHSDIGVYLVNLSAGAMMAPHINPTATEYGIVLRGSGSIQIVYPNGTLAMNAVVNEGDVFWVPRYFPFCQIASRTG…
Solyc11g073200.2	SlGLP26	MDVDLTPKLAKQIYGGDGGSYHAWCPNELPMLKEGNIGAAKIALSKNGFALPRYSDSAKVAYVLQGCGVAGIVLPEKEEKVIAIKKGDAIALPFGVVTWWYNKDDTELVLLFLGDTKTAHKAGSFTDMYLTGSNGIFTGFSTEFVSRAWDVEESVAKTLVSSQTAKGIVKLDAGFQMPEPMQSNRDGMVVNCEEAPLDVDIKGGGKVVVLNTKNLPLVGEVGLGADLVRLDGSAMCSPGFSCDSALQVTYIVRGSGRVEVVGPDGKRVLEAHLKAGNLFIVPRFCVVSKIGDPDGMDWFSIITTPNPIFTHLAGKTSTWKALSPQVLQAAFKVSPAVEKLFSSKRSAEEIFFPPPN*
Solyc11g068590.1	SlGLP27	MASFLLKSVLVVVAVFFISSMAQASDPDILSDFIVPAGSTIDGNFFTFTGTRDIFGSIIEKFSVTKVSKAEFPGLDGQSVSLAVLQFPGGGVNPPHTHPRAAELLFVVKGSLEVGFVDTANKLYTQALQVGDLFVFPKGLVHYQYNSDWNKSAIAVSGFGSTSTGTVSLPTTLFATGIDDQVLAKSFKSDIATIRKIKAGLSS*
Solyc11g068600.1	SlGLP28	MESKTSSCIVLLALATSLVIFQMASAGDPDILTDFVLPLSVPSVDASYFTFSGLRGIVGAPSPEKFKVTKAAMTEFPALNGQSVSYAILQYPAGSVNPVHTHPRSAELLFLMSGTLEVGFIDTTNKIYTQTLQTGDVFVFPKGLVHYQYNADAENCAWGISAFGSANAGTVSVPNSVFNTSIPDNILAKSFKTDIITIQKIKAGLT*
Solyc11g073210.2	SlGLP29	MDIDLTPKLAKQVYGGDGGSYHAWCPNELPMLKQGNIGAAKLALTKNGFALPRYSDSAKVAYVLQGSGVAGIVLPEKDEKVVAIKKGDSIALPFGVVTWWYNKEDTELVILFLGDTKTAHKAGSFTDMYLTGSNGIFTGFSTEFVSRAWDVEESVAKTLVSSQTAKGIVKLDAGFQMPEPKQSNRDGMVLNCEEAPLDVDIKGGGRVVVLNTKNLPLVGEVGTGADLVRLNASAMCSPGFSCDSALQVTYIVRGSGRVEVVGPDGKRILETHLKPGNLFIVPRFCVVSKIADPDGMDWFSIITTPNPKFTNLAGKVSPWKSLSPQVLQASFKVAPEVQKHFSSKRSAEEVFFPPPN*
Solyc11g006980.1	SlGLP30	MIPSQMIVFLVIFLQSYISLAYDPNPVNDYCIPRTEFSSIFLSCKNTSLVTVDDFIYSGIKDPGNYKHTGFSSIPVSSTVFPGLNTLGMSFVRADFDIDGVNVPHFHPRATETAFVLEGKIYSGFVDSGNRVFAKVLEKGEVMVFPKGLVHFQMNVGDSPATILGSFNSQNPGLVKIPSAVFGAGIKEELLMKAFGLNDKEIAKLRKKFVPQ*
Solyc11g068570.1	SlGLP31	MESKTSSCIVLLALATSLLIFQIASAGDPDILTDFVMPLEVPSVDASYFTFSGLRGLVGAPPPEKFKVTKAGMTEFPALNGQSVSYAILQYPAGSVNPVHTHPRSAELLFLMSGTLEVGFIDTTNKIYTQTLQTGDVFVFPKGLVHYQYNADAENCAWGISAFGSANAGTVSIPNSVFNTSIPDNILAKSFKTDIITIQKIKAGLA*
Solyc11g068580.1	SlGLP32	MASFFLKTVLVVVAVFSISSMAQASDPDILSDFIVPVGSAIDGNLFTFNGTRAIFGSVIQKFSVTKVGKAEFPVLDGQSVSLAVLQFPRGSVNPPHTHPRAAELLFVVEGSLEVGFVDTTNKLYTQTLQVGDLFVFPKGLVHYQYNSNRNELATAVSGFGSANAGTVSLPTTLFATGIDDQILAKSFKTDIATIQKIKAGLSP*
Solyc11g006730.1	SlGLP33	MAWIFTKSSLLLLISIFTIVISTTTLASDPDILLDFTSPENQTSVDGNYFTYTAMRGIFQKSVDKCTTTKATKAEFPVLNGQGVSLAVLQFPPGSVNPPHYHSRATGLFLLLEGVLEVGFVDTKGVLYAQRLKTGDIFLFPKGLQHYQYNFDHKRKAVGVAALGSASPGTVTLPTSIFNSGISELVLAKSFKTDVKTIKKIKEATTTP*
Solyc01g102875.1	SlGLP34	MALALKFLVITIAIYALASSPSSASDPSPLQDFCVAVNDSKTTGISLARIDFARRGLNPPHTHPRGTEVLVLLKGRLYVGFVLSNPGPNMKNKLFTKILNPGDVFVFPEGLLHFQLNVGKSNAIAFAGLSSQNPGVITIANAVFGSDPPINHNVLAKAFQVDKKVIDDLQQQFWWDNN*
Solyc01g088260.3	SlGLP35	MPGLNTLGISLARADLEPQSIVPLHTHPRATEMITILEGTVYAGFLLPDPANFFESRLFSKILNPGDVFVFPIGLIHFLYNVGHKKAVAFGTFNSQNPGFVIIPNSIFASNPPISDDILAQGFQLNKTQIAELRKKFS*
Solyc01g104100.3	SlGLP36	MDLILSSKKADKTIVEVEGVGGYYTWSSSQFPVLSQKQIAAGLLLLQPRGLALPHYADSSKIAYVCEGECIAGLISPEDSKEEVVKIQKGDTIPVTLGTVSWWYNVGDSKLTIIFLGESSDEYTPGEYCYFFLTGAADILNGFPNEVIAKSFHMKKTESEKLMKDQSSLNILIKVNEGIPIPNPSNSAKRKLVYSLYDAKPCVDVKNGGVLSSVSGKNIALLGEIGLSANRLVLERGAVLGPIFTADSSIHLSYITKGSGRVVIVGLSGKVVLDTKVEEGQLFFVPKFFPFVVEADEGGIELFSLKTSSKQTYGELSGGKKSIWEAASPSILEASLNMTPDLTKSFKSKIAKGSVIAPPSTA*
Solyc01g088300.3	SlGLP37	MSMLWFITILVITVFISYSPAYAYDNNPLQDICVAVNDSQAAVFVNGKICKDPKFTTANDFFASGLNVSGTAAPGSGGAAKFFTVDNIPGLNTLGISIGRIDLEPQRLAPLHTHPRATELITVLDGILYVGFLVPDAANFFKSRLFSKILYPGDVFVFPIGLIHFQYNVGHKKATYLAAFNSQNPGFIFVPNSIFASNPPIADDVLTQGFHLSKTQIAELRRKFS*
Solyc01g102900.3	SlGLP38	MALKYAVLIIAILAVVTSISHASDPSPLQDFCVAVNDSMTPVFVNGKVCKDPKVVSANDFFKSGLNVAGNTSNNVGSAVTAVNVNNLPGLNTLGISLVRIDYAPYGLNPPHTHPRGTEVLTVLEGTLYVGFVLSNPGPNMKNKLFTKILHPGDVFVFPIGLIHFQFNVGKTKAVAFAGLSSQNPGVITIANAVFGSDPPINDDVLAKAFQVDKKVVHYLQSQFWWDNN*
Solyc01g088290.2	SlGLP39	FVNGKICKESKLATANDFYFSGLNVCGNVVPGLGFASTRVDVSNIPGLNTLGMFLGRTNLEPQRLAQFHTHPRATELITVLEGFLYTGFLVPYAVNFFKSCLFSKIMNPGDVFVFPKGLINIQYDMEAKIFP*
Solyc01g102380.4	SlGLP40	MAVFRKMFPLIMVIMTLLAINSDKACAGDPDMLQDVCVADLTSTLKLNGFTCKNMFSAADFSSMVISKPGATNNMFGSLVTGANVMAIPGLNTLGVSMARIDYAPGGINPPHLHPRATEMIYVLQGELDVGFITTANVLVSKHIVQGEVFVFPRGLVHFQKNNGHMPAAVIAGFNSQLAGTQSIATTLFAATPAPGVPNDILAQAFQIGTMQVQQIKAKFAPRN*
Solyc01g104110.3	SlGLP41	MDLILSSKKADKTIVEVEGVGGYYTWSSSQFPVLSQKQIAAGLLLLQPRGLALPHYADSSKIAYVCEGECIAGLISPEDSKEEVVKIQKGDTLPVTVGTVSWWYNAGDTKLTIIFLGESSKDYTPGEYCYFFLTSAAGILNGFPNELIAKSFHMNITESEKLMKDQSSLNLLIKVNEGIQIPNASNSAKRKLVHNLDGAKPCVEVKNGGVLSSVSGKNIALLGEVGLSANRLVLEPGAVLGPIFTADSSIHLSYITKGSGRVVIVGLFGKVVLDAKVEEGELFFVPKFFPFVVEADEGGIEFFSLKTSSKQTYRELSGGKKSIWEAASPSILEASLNRTPDLTKSFKAKIAKGAVISPPSTI*
Solyc01g094110.3	SlGLP42	MDLILASKKADKIIMEVEGVGGYYGWSSSQFPLLSQKKLAAGLFLLQPHAFVQPYYSVSSKIAYVCQGECIVGLISSEDSKEEVIKLQKGDTLPLTMKEVSWWYNDGESKLEIIFLGEYDDEYTPGEYCGFFLTGFTGILNGFSNELIAKSFHMTKPEIEKLIKEETSCNIIIKIKEDTKMPEPCNKNAKHELVFNLDSAEHCTVQVKNGGILSAVTCRNLPLLRDIGLSANHVVLEGGALFGPVFTADLSVQLSYVTKGSGRVQIVGPLRKVVLDTKVKEGELFFVPKFFPFVVEADEGGMEFFSVITSSKQVYGGLSGGKNSIWKAISPSVLEASLNVTESFKSKIAKGAVIAPPSTI*
Solyc01g102910.3	SlGLP43	MTFKSFVLTISIMAVLFSLSHASDPSPLQDFCVAVNDSKNAVFVNGKFCKNPLDVNADDFFRPGLNLAGNTSNQLGSAVTAVNVNNLAGLNTLGISLARIDFAPYGLNPPHTHPRATEVLTLFEGTLYVGFVLSNPGPNMKNKLFTKILHPGDVFVFPVGLIHFQFNVGKTNAVAFAGLSSQNPGVITIANAVFGSDPPINDDVLAKAFQIDKKVVDYLQSQFWWDNN*
Solyc01g102400.3	SlGLP44	MSAFGKFVVIMAVVMLAISLDKASAGDPDMLQDVCVADLTNSLTVNGYFCKKNFSEIDFSSMAIAKAGATNNTFGSLVTGANVMKVPGLNTLGVSMARIDYAPGGINPPHTHPRATEMIFVLEGELDVGFITTSNVLITKHIVKGEVFAFPRGLVHFQQNNGDVPAAVVAGFNSQLPGTQSIATTLFASSPTVPDHVLTKTFQVGTKQIQKIKSRLAPKK*
Solyc01g088280.2	SlGLP45	MPGLNALGISIGRLDLEPQRLAPFYTHPRATEMIIVLEGTHVEFLVLDSTNFFKSRLFSKILNPGDVFVFTIGLIHFLNNVGHKKAVVFGTFNSQNPGFVVIPNSIFASNPPISDDILAKGFQLNKTDIALLRKKFC*
Solyc01g102390.3	SlGLP46	MSAFGKFVVVMAVVMLAISLDKASAGDPDMLQDVCVADLTNSLTVNGYLCKKNFSEIDFSSMAIAKAGATNNTFGSLVTGANVMKVPGLNTLGVSMARIDYAPGGINPPHTHPRATEMIFVLEGELDVGFITTSNVLITKHIVKGEVFAFPRGLVHFQQNNGDVPAAVVAGFNSQLPGTQSIATTLFASSPTVPDSVLTKTFQVGTKEIQKIKSRLAPKK*
Solyc01g102890.3	SlGLP47	MFETFYQISQLVMALKSFILIIAILAVVTSISHASDPSPLQDFCVAVNDSMNAVLCVVFVNGKFCKNPMDVNADDFFRPGLNLAGNTSNQLGSAVTAVNVNNLAGLNTLGISLARIDFAPYGLNPPHTHPRATEVLTLFEGTLYVGFVLSNPGPNMKNKLFTKILHPGDVFVFPVGLIHFQFNVGKTDAVAFAGLSSQNPGVITIANAVFGSDPPINDDVLAKAFQIDKKVVDYLQSQFWWDNN*
Solyc07g041720.1	SlGLP48	MYFQALFLFSLVIISSSQAAVLDFCVGDLSLPDGPGGYACKKPSKVTADDFVFSGLAATGKIIPLIKAAVTPAFAPQFPGVNGLGISMARLDLAISGVIPMHTHPGASEVLYVVQGEICAGFISSSDNKVFFKTLKQGDIMVFPQGLLHFQINSGKTSALAIISFSSPTPGLQITDFALFANDLPTELVAATTFLDAALIKKLKGVLGGTN*
Solyc07g065330.3	SlGLP49	MQSRTNLCIYIYGIFNKDVNNLTLTITMIMKISFFLAFSFYICLCRGKDSDNLYDVCPTDATRKNVFINGYPCKNPAQITASDFKSSGLSKEGDTDNFQRSSTTLVTAAEFAGLNTLGLSVARTDLDVDGVIMPHAHPRASEMMFVGKGVVIAGFIDTKSQVFQKTLKQGDVFIVPRGLLHYNLNSGFELATVYSVLSSQNPGMLSISDAMFAPVVSEPMRDLMKKLFSRSNLGTNQIKNVTSFRY*
Solyc03g123410.1	SlGLP50	MFKLLFLLAILLLSSDAAVQDFCVADLKAPESPSGYSCKSVTNVTVDDFVFSGLSAAGNTASIIKAAVTPAFAAQFPGLNGLGLSAARLDLAPSGVIPFHTHPGASEILLVVQGSITAGFVSSANSVYLKTLKKGDLMVFPQGLLHFQVSDAGYTSVGYVFFSSSNPGLQITDFALFANDLPTKLVAATTFLDEATIKKLKGVLGGTN*
Solyc03g005580.2	SlGLP51	MASKSSFLCFFFCFLVVCQISFAQIFERQQIWQRLQHQQQHRALRSKTECQIERLNAQEPNRRFESEAGVVEFWDATQEQFECAGVQAVRHEIRRNGLLLPYYSNTPQLIYIVQGSGVHSTIFPGCAETFETESPLDRRAQSGDRGQRSLDRHQKVRRFRAGDILALPAGVTHWTYNDGEEPIISVSLIDTSNVANQLDLTFRKFFLAGNPQRGVQQQVLGRQQETTSQYGRRGSEQEKGGNMLSGFDPQVLSEAFNVDVEVIRKIQEEAPERGVIVLAENLRFLLPEEKEEEEEEREWHSRRGFPLNGLEETFCTMKLRENIGHPTRSDVYNPRGGRISTVNSNSLPVLNWLQLSAERGTLYNNAIVAPHWNLNAHSIIYIIRGSGRFQVVGNAGKSV…
Solyc03g044210.3	SlGLP52	MFRVGMGKIRILLFLVLILFSALVACVDGFHVDQESEQRTQGEQWFLLRHLHNVVKTDAGSMRFVKGGYRRGSFLHSPMHIGFISMEPNSLFIPQYLDSNLVIFVHHGEARVGHIYKDQLEERSLKPGDVYTIPAGSAFYLENRVESKRLQIICSIDITSESMGWHAFQSFFIGGGSNPSSVLAGFDHTTLSTALNVSTAEVHALLTRQSSGPIVHLSGSHHDANVWSNFLDLEPHERLANLKRIVNFDEEVSPKEEKSRWSFRKFLFTLLNGEDVIERVNHKAPSTYNIYNKKPDFKNDFGWSKKVDSSDYSPLEQSGHGVYLVNLSPGSLMAPHINPSAIEYGVVLRGTGRIQIVYPNGTLAMNAKVCEGDVFWVPRYFPFCQIASTNSPLEFFGFT…
Solyc03g113580.1	SlGLP53	MAIRVTFLLVMLVVLPFPSHSADPDPLQDFCVGILNDTSASINGFPCKPTSQVTSDDFFFDGLTKEGNTDNVFGFTATVGNVLAFPGLNTLGLSMNRVDFAPGGLNPPHSHPRATETGVVIKGKLYVGFLTTNNVLHAKVLTVGEMFVVPRGLVHFQMNVGKEKAMTITAFNSHLPGSVVLPTTLFASMPPIPNNVLTKAFQVEASVIDDIKAKFGS*
Solyc03g113570.1	SlGLP54	MAIRVTFLLVILVVLPLPSDSADPDPLQDFCVAILNDTSTSLNGFPCKPASQVTSNDFFFDGLTIEGNTKNAFGFSATVGNVLSFPGLNTQGLSMNRVDFAPGGLNPPHSHPRATESGVVIKGKIYVGFVTTKNVLYSKVLTAGEMFVVPRGLVHFQMNVGKEKAMTITAFNSHLPGAVVLPTTLFTSKPSIPDEVLTKAFKIDATVIDDIKAKLGAINY*
