# Supplementary material for: Genome-Wide Identification and Expression Profiling of Germin-Like Proteins Reveal Their Role in Regulating Abiotic Stress Response in Potato
Source: Front Plant Sci. 2022 Feb 17;12:831140. doi: 10.3389/fpls.2021.831140 (PMC8891383; doi:10.3389/fpls.2021.831140)
Supplement: Supplementary file 3 [file Table_3.xls]

## Sheet: Sheet1
Supplementary Table 3: The information of identified 10 motifs in StGLP proteins
Motif name	Motif sequence	width
Motif1	PGLNTLGISLARIDLAPGGLNPPHTHPRATEVLTVLEGTLY	41
Motif2	KILKPGDVFVFPAGLIHFQYN	21
Motif3	AFAGLNSQNPGVITIANAVFGSDPPINDDVLAKAFQVBKKVIDQLQSKFS	50
Motif4	DSKASVFVNGKICKDPKLVTADDFFFSGLNVSGNTSNQL	39
Motif5	VVSSPSYASDPDPLQDFCVAV	21
Motif6	IQIVGPNGKLVMBAKVREGDVFWVPRYFP	29
Motif7	CQIASTNGPFEFFGFTTSARRNHPQFLVGKNSLMZSLRGPEFEASFGITE	50
Motif8	PNGLFJPHYLDSDKILYVCEGEAIVGLIYPEDSKE	35
Motif9	GLTGPTSILAGFSHETJATAFNVSKEEAKTLLTRQSSGPJV	41
Motif10	HLSGSHHTNIWSEFLAQEPHQKLAHLKRIVNFEEEASPKEEESTWSLRKF	50
