# Supplementary material for: Genome-Wide Identification and Expression Profiling of Germin-Like Proteins Reveal Their Role in Regulating Abiotic Stress Response in Potato
Source: Front Plant Sci. 2022 Feb 17;12:831140. doi: 10.3389/fpls.2021.831140 (PMC8891383; doi:10.3389/fpls.2021.831140)
Supplement: Supplementary file 4 [file Table_4.xls]

## Sheet: Sheet1
Supplementary Table 4: Information of hormone- and stress-related cis-elements detected in the promoter regions of StGLPs
Gene Name	GRE	salicylic acid responsiveness	abscisic acid responsiveness	MeJA-responsiveness	anaerobic induction	anoxic specific inducibility	defense and stress responsiveness	low-temperature responsiveness	circadian control	meristem expression	zein metabolism regulation	endosperm expression	MYB binding site	light responsive element
StGLP1	2									1				4
StGLP2	2	2	4										1	6
StGLP3	1		1		2			1					1	2
StGLP4				2	1								2	2
StGLP5	2		2		1				1	1				7
StGLP6	1		1				1		1	1			2	3
StGLP7	1	2		4			1				1	1	2
StGLP8				2										3
StGLP9	7	5	15	30	12	1	4		2		3	2	11	9
StGLP10	1					1							1	3
StGLP11	3				1		2
StGLP12			4		2		1		2					4
StGLP13		1	1	6									3
StGLP14			2		2								1	3
StGLP15			1	2	3		2	1		1	2		2	2
StGLP16				6	2				1				1	2
StGLP17		1	5	4	2		1						1	9
StGLP18	1		4		2			1		1				6
StGLP19					1									2
StGLP20									1	1			1
StGLP21		1		4	1		1		1					1
StGLP22	2	1	8	4	1				1			1		9
StGLP23							1	1						2
StGLP24		1	2		1	1	1			1			1	3
StGLP25			2	4	2				1				1	5
StGLP26	2		1	2	3						1			2
StGLP27	1			2			1			1			1	1
StGLP28	1		2			2		4				1	1	2
StGLP29	1			2	1				2					1
StGLP30		2	1	2		1		3					3	3
StGLP31	2	1	1		5								2	3
StGLP32	2		1										2	3
StGLP33			1	2										2
StGLP34		1	2	8	2					1	1	1	1	5
StGLP35				8	1		1				1
StGLP36			3	2	2		1	1	1	1		1		4
StGLP37				2	2						1
StGLP38			2		4					3				3
StGLP39	2			2	2									2
StGLP40					1					1	1		1
StGLP41	2		1	2	3
StGLP42		2	2											1
StGLP43		1		2	1		1						2	3
StGLP44			2	2					1				1	3
StGLP45				4			1				1
StGLP46			3				1		1			1	2	5
StGLP47													1	2
StGLP48			5								1			9
StGLP49			4		2		1				1			6
StGLP50	2	1	1		1									1
StGLP51	2		1	2	2									3
StGLP52			3		1						2	2		6
StGLP53	1		2						1				1	5
StGLP54	1				2					3			1	1
StGLP55			1		1								2	4
StGLP56				4					1
StGLP57	2		2	6	3		1							3
StGLP58		1			2		1			2			3	1
StGLP59	3	1	2	2	1								1	3
StGLP60		1	1	2	2			1		4			2	4
StGLP61			2		3					2			1	4
StGLP62							2	2						2
StGLP63	2		6	4	1		1							6
StGLP64	2	1	4				1	3					4	4
StGLP65	2		3	4	2		1						1	3
StGLP66			4	4	1			1			1		4	6
StGLP67	2			2	2			1			1		1	2
StGLP68	1		2		1					2	1		2	1
StGLP69	3				1						3	1	1	1
StGLP70	2				1		1				3			2
