# Supplementary material for: Genome-Wide Identification and Expression Profiling of Germin-Like Proteins Reveal Their Role in Regulating Abiotic Stress Response in Potato
Source: Front Plant Sci. 2022 Feb 17;12:831140. doi: 10.3389/fpls.2021.831140 (PMC8891383; doi:10.3389/fpls.2021.831140)
Supplement: Supplementary file 5 [file Table_5.xls]

## Sheet: Sheet1
Supplementary Table 5: Information of predicted miRNA targeting the StGLP genes.
miRNA_Acc.	Target_Acc.	Expectation	UPE$	miRNA_start	miRNA_end	Target_start	Target_end	miRNA_aligned_fragment	alignment	Target_aligned_fragment	Inhibition	Multiplicity
stu-miR482a-5p	StGLP47	2.5	-1	1	21	585	605	GGAAUUGGUGGAUUGGAAAGC	::: :::::::::::::.	UGGUUCAAAUCCACCAAUUCU	Cleavage	1
stu-miR319-3p	StGLP21	3.5	-1	1	21	391	411	UUGGACUGAAGGGUUCCCUUC	:: :.:...::::::.:::	ACAGCGGAUUUUUCAGUUCAA	Cleavage	1
stu-miR477a-3p	StGLP44	3.5	-1	1	22	125	146	GAAGCUCUAGCAGGGAGAGCCA	: :: .::::::::.::::: :	UUGCCUUCCCUGCUGGAGCUGC	Cleavage	1
stu-miR482a-5p	StGLP43	3.5	-1	1	21	588	608	GGAAUUGGUGGAUUGGAAAGC	:::.:::::::: ::::.	UGCUUCUAAUCCACCUAUUCU	Cleavage	1
stu-miR482a-5p	StGLP53	3.5	-1	1	21	558	578	GGAAUUGGUGGAUUGGAAAGC	::: :: :::::::::::	UACUUCAAAGCCACCAAUUCC	Cleavage	1
stu-miR482d-5p	StGLP1	3.5	-1	1	21	316	336	CGUGAGUGGUGGGGUAAGAUA	.::: : :::::::: ::::	GGUCUCAACCCACCACACACG	Cleavage	1
stu-miR530	StGLP61	3.5	-1	1	21	486	506	UCUGCAUUUGCACCUGCACCU	:: : ::::::::::::.	CUUUGGAAGUGCAAAUGCAGG	Cleavage	1
stu-miR530	StGLP58	3.5	-1	1	21	486	506	UCUGCAUUUGCACCUGCACCU	:: : ::::::::::::.	CUUUGGAAGUGCAAAUGCAGG	Cleavage	1
stu-miR6023	StGLP65	3.5	-1	1	22	1427	1448	UUCCAUGAAAGUGUUUUUGGAU	::::: :..::::.::::	GGGCAAAAUCGUUUUCGUGGAC	Cleavage	1
stu-miR8004	StGLP38	3.5	-1	1	24	361	384	AGGGGUUGUGUAUGUGUUUGGCCU	:.::...:::::.:..:::	CAGGGAGACGUGUACACGAUUCCU	Cleavage	1
stu-miR8004	StGLP41	3.5	-1	1	24	361	384	AGGGGUUGUGUAUGUGUUUGGCCU	:.:....:::::::..:::	GAGGGAGAUGUGUACACAAUUCCU	Cleavage	1
stu-miR8004	StGLP40	3.5	-1	1	24	367	390	AGGGGUUGUGUAUGUGUUUGGCCU	:.::...:::::.:..:::	CAGGGAGACGUGUACACGAUUCCU	Cleavage	1
stu-miR8004	StGLP55	3.5	-1	1	24	364	387	AGGGGUUGUGUAUGUGUUUGGCCU	:.:....:::::::..:::	CCAGGAGAUGUGUACACAAUUCCU	Cleavage	1
stu-miR8004	StGLP39	3.5	-1	1	24	61	84	AGGGGUUGUGUAUGUGUUUGGCCU	:.:....:::::::..:::	CAUGGAGAUGUGUACACAAUUCCU	Cleavage	1
stu-miR8011b-5p	StGLP49	3.5	-1	1	22	205	226	ACUCAUUUUUGUCUCACAAAAA	::::.:::.:.::::::	GAGCUGUGGGACGAGAAUGAGG	Cleavage	1
stu-miR8014-5p	StGLP40	3.5	-1	1	24	1002	1025	AUUGUUUCAUAUUGUAUUGUAUUU	:: .::::: :.::::.:..:.:	AACAGCAAUAGAGUAUGGAGUAGU	Cleavage	1
stu-miR8014-5p	StGLP39	3.5	-1	1	24	693	716	AUUGUUUCAUAUUGUAUUGUAUUU	.::::: :.::::.:..:.:	AUCAGCAAUAGAGUAUGGAGUAGU	Cleavage	1
stu-miR8051-5p	StGLP48	3.5	-1	1	20	1168	1187	UAGUAUGGUAGAAAGAUUCA	:::: : :::::::::::	GGAAUGGUACUACCAUACUA	Cleavage	1
stu-miR172d-5p	StGLP47	4	-1	1	21	597	617	GGAGCAUCAUCAAGAUUCACA	: :::::::::::.::.	ACCAAUUCUUGAUGAUGUUCU	Cleavage	1
stu-miR1886g-3p	StGLP42	4	-1	1	22	430	451	UUUCAUAUUGAUUUCAUCUCAU	:.:: :::.::::::: .::	GAGGGAGGAAGUCAAUAUCGAA	Cleavage	1
stu-miR396-5p	StGLP25	4	-1	1	21	629	651	UUCCACAGCUUUCUUG--AACUU	::::: ::::::::.::::::	AAGUUGACAAGAAAGUUGUGGAU	Cleavage	1
stu-miR396-5p	StGLP16	4	-1	1	21	629	651	UUCCACAGCUUUCUUG--AACUU	::::: ::::::::.::::::	AAGUUGACAAGAAAGUUGUGGAU	Cleavage	1
stu-miR397-5p	StGLP57	4	-1	1	21	928	947	AUUGAGUGCAGCGUUGAUGAC	::: :::::: ::::::::	AACAUGAACGCU-CACUCAAU	Cleavage	1
stu-miR482a-5p	StGLP32	4	-1	1	21	585	605	GGAAUUGGUGGAUUGGAAAGC	::: :::::::: :::.:	UGCUUCAAAUCCACCUAUUUC	Cleavage	1
stu-miR482d-5p	StGLP50	4	-1	1	21	322	342	CGUGAGUGGUGGGGUAAGAUA	.:::::.:::::. : ::::	GGUCUUAUCCCACUUCACACG	Cleavage	1
stu-miR482e-5p	StGLP38	4	-1	1	21	541	561	AGUGGGUGGUGUGGUAAGAUU	.::: :::::::..:.: :::	GAUCAUACCACAUUAUCAACU	Cleavage	1
stu-miR482e-5p	StGLP41	4	-1	1	21	538	558	AGUGGGUGGUGUGGUAAGAUU	.::: :::::::..:.: :::	GAUCAUACCACAUUAUCAACU	Cleavage	1
stu-miR482e-5p	StGLP37	4	-1	1	21	547	567	AGUGGGUGGUGUGGUAAGAUU	.::: :::::::..:.: :::	GAUCAUACCACAUUAUCAACU	Cleavage	1
stu-miR482e-5p	StGLP40	4	-1	1	21	547	567	AGUGGGUGGUGUGGUAAGAUU	.::: :::::::..:.: :::	GAUCAUACCACAUUAUCAACU	Cleavage	1
stu-miR6024-3p	StGLP59	4	-1	1	22	558	579	UUUUAGCAAGAGUUGUUUUCCC	:.:. :::::::: :.:::	UAAAGAGGAACUCUUGAUGAAA	Cleavage	1
stu-miR6026-3p	StGLP40	4	-1	1	22	1061	1082	UUCUUGGCUAGAGUUGUAUUGC	:::. .:::.:::::: :::	CGAAUGGGACUUUAGCCAUGAA	Cleavage	1
stu-miR7990b	StGLP45	4	-1	1	24	219	242	GAAUUUUCAAAUGAUCGUAACUUU	:.. ::. ::::.:::: :::::.	AGGAUUGGGAUCGUUUGUAAAUUU	Cleavage	1
stu-miR8011a-5p	StGLP39	4	-1	1	24	116	139	UUGUGUGAGGUUUCUUUUUGUUUC	.: :: :::.::.::.::.::	UUGAAAAUCAGAGACUUCGCAUAA	Cleavage	1
stu-miR8016	StGLP4	4	-1	1	24	67	90	AUUUUUGAAUGGAAGGCCCAUGUG	::..:::::: :::.:::	AUAAAUGGUUUUCCAUGCAAGAAU	Cleavage	1
stu-miR8020	StGLP42	4	-1	1	24	733	756	AAUUUCAUUGAGUAUGUUGUUGUU	..:::: ::.::.:::.: ::	UCGGGCAACCUAUUCGAUGGAUUU	Cleavage	1
stu-miR8029	StGLP52	4	-1	1	24	155	178	AGCCAUUUUUCUUUGUUUUGGAGC	..:::.::..:.:.::::: :	CGAUUAAAGCAGGGGAGAAUGGAU	Cleavage	2
stu-miR8029	StGLP49	4	-1	1	24	1180	1203	AGCCAUUUUUCUUUGUUUUGGAGC	.::: :::.::.::::: .:	AGGGUAAAUCAAGGAGAAAUGUUU	Cleavage	2
stu-miR8040-3p	StGLP62	4	-1	1	21	442	462	CUUAUAAUUGUAAUUAUGAUC	: .:::::: ..::::::::	CAGUAUAAUUUUGAUUAUAAG	Translation	1
stu-miR8041a-5p	StGLP50	4	-1	1	20	198	217	GUGCUUUGCUAUUUUCAUUG	.:::::::.:.: ::::.:	UAAUGAAAGUGGAAAAGUAG	Cleavage	1
stu-miR8041b-5p	StGLP50	4	-1	1	20	198	217	GUGCUUUGCUAUUUUCAUUG	.:::::::.:.: ::::.:	UAAUGAAAGUGGAAAAGUAG	Cleavage	1
stu-miR8045	StGLP35	4	-1	1	21	211	231	AUUGAUAGUUGAGGUGUGUUU	: :: .::.::::.: :::::	ACACUUACUUCAAUUUUCAAU	Cleavage	1
stu-miR8050-5p	StGLP24	4	-1	1	20	549	568	AAGUAGGAAUCAAGGUCAAU	: : :.::::::::::: ::	ACUUAUCUUGAUUCCUAAUU	Cleavage	1
stu-miR8051-3p	StGLP48	4	-1	1	21	1558	1578	UAUUUCUUCUACCAUACUAUU	:: . :::::::::.:::	GGAAGGGAGGUAGAAGAGAUA	Cleavage	1
stu-miR156f-3p	StGLP46	4.5	-1	1	22	201	221	CUCACUUCUCUUUCUGUCAAUC	::: ::.:::::::: :.:	CUAUGA-AGGAAGAGAAGAGGG	Cleavage	1
stu-miR167d-3p	StGLP50	4.5	-1	1	20	216	235	GAUCAUGUGGUUGCUUCACC	::::.:::: ...:::.:.	AGUGAGGCAAAUGUAUGGUU	Translation	1
stu-miR172e-5p	StGLP51	4.5	-1	1	21	486	506	GCAACAUCAUCAAGAUUCACA	:::::::::.::: :::	GUUGAAUCUUGGUGAAUUUGG	Cleavage	1
stu-miR1886g-5p	StGLP38	4.5	-1	1	24	210	236	GAGAUGAGAUCAAUGU---UUGGACAU	:::::: :.::::.:.:::::::	UAGUCCAAUGCAUAUUGGUUUCAUCUC	Cleavage	1
stu-miR1886g-5p	StGLP41	4.5	-1	1	24	210	236	GAGAUGAGAUCAAUGU---UUGGACAU	:::::: :.::::.:.:::::::	UAGUCCAAUGCAUAUUGGUUUCAUCUC	Cleavage	1
stu-miR1886g-5p	StGLP37	4.5	-1	1	24	216	242	GAGAUGAGAUCAAUGU---UUGGACAU	:::::: :.::::.:.:::::::	UAGUCCAAUGCAUAUUGGUUUCAUCUC	Cleavage	1
stu-miR1886g-5p	StGLP40	4.5	-1	1	24	216	242	GAGAUGAGAUCAAUGU---UUGGACAU	:::::: :.::::.:.:::::::	UAGUCCAAUGCAUAUUGGUUUCAUCUC	Cleavage	1
stu-miR1886g-5p	StGLP35	4.5	-1	1	24	467	490	GAGAUGAGAUCAAUGUUUGGACAU	: :: :::.:::::. ::..:::	AGGUGCAAGCAUUGGCCUUGUCUG	Cleavage	1
stu-miR1919-3p	StGLP55	4.5	-1	1	21	175	195	ACGAGAGUCAUCUGUGACAGG	..::: : ::.::.:: ::::	UUUGUGAAAGGUGGCUAUCGU	Cleavage	1
stu-miR396-5p	StGLP30	4.5	-1	1	21	629	651	UUCCACAGCUUUCUUG--AACUU	::::: .:::::::.::::::	AAGUUGAUAAGAAAGUUGUGGAU	Cleavage	1
stu-miR396-5p	StGLP49	4.5	-1	1	21	623	643	UUCCACAGCUUUCUUGAACUU	.::: ::::::: . ::::::	GAGUACAAGAAAUUAGUGGAA	Cleavage	1
stu-miR398b-3p	StGLP8	4.5	-1	1	21	517	537	UUGUGUUCUCAGGUCACCCCU	: :::::::::. : :::::	CGUGGUGACCUGGAACCACAA	Cleavage	1
stu-miR398b-5p	StGLP25	4.5	-1	1	22	360	381	GAGUGUGCCUUAGAACACAGGU	:::: :. :.:::::::::	UGCUGUCCUUGAGGGCACACUC	Cleavage	1
stu-miR482a-5p	StGLP56	4.5	-1	1	21	558	578	GGAAUUGGUGGAUUGGAAAGC	:::.: :::::::::::	UGCUUCUAUGCCACCAAUUCC	Cleavage	1
stu-miR482b-5p	StGLP56	4.5	-1	1	21	558	578	GGAGUGGGUGGCAUGGUAAGA	: :.:::::::: :.:::	UGCUUCUAUGCCACCAAUUCC	Cleavage	1
stu-miR6022	StGLP5	4.5	-1	1	21	476	496	UGGAAGGGAGAAUAUCCAGGA	..::: :::: :..:::.::	CUUUGGCUAUUGUUUCUUUCA	Translation	1
stu-miR6026-3p	StGLP41	4.5	-1	1	22	1052	1073	UUCUUGGCUAGAGUUGUAUUGC	:::. .:::.::::.: :::	CGAAUGGGACUUUAGCUAUGAA	Cleavage	1
stu-miR6026-3p	StGLP5	4.5	-1	1	22	584	605	UUCUUGGCUAGAGUUGUAUUGC	..::.: .::.:: .::::::	UUGAUGCUGCUUUAAUCAAGAA	Cleavage	1
stu-miR7980a	StGLP64	4.5	-1	1	24	414	437	AUGAGAUGAAGUCAAUGUUUGGAC	...:: :::::::: ::::	UGAAGGGCAAAGACUUCAUAUCAU	Cleavage	1
stu-miR7982a	StGLP57	4.5	-1	1	24	355	378	AAGUUGGAUGAUAAUAAUAUAUAU	:::::::: ..::. ::::	GAACCUAUUAUUAGUGUCUCACUU	Translation	1
stu-miR7982b	StGLP57	4.5	-1	1	24	355	378	AAGUUGGAUGAUAAUAAUAUAUAU	:::::::: ..::. ::::	GAACCUAUUAUUAGUGUCUCACUU	Translation	1
stu-miR7984a	StGLP34	4.5	-1	1	24	210	233	AUACCGAACUUUGGAAAUGACCUU	:::: :: :::: .:::::	AGAUGCAUUCCCCAAGUAUGGUAU	Cleavage	1
stu-miR7984b-3p	StGLP46	4.5	-1	1	24	297	320	GGUCUUUCAUAAAAUUUGGUAUCG	: :.::.::: .:::.::..:	UCUUCCUAAGUUUAGUGAGAGGUC	Translation	1
stu-miR7984b-5p	StGLP34	4.5	-1	1	24	210	233	AUACCGAACUUUGGAAAUGACCUU	:::: :: :::: .:::::	AGAUGCAUUCCCCAAGUAUGGUAU	Cleavage	1
stu-miR8002-3p	StGLP65	4.5	-1	1	24	183	206	AUUCCAUUAUUAUCAAGAAAAAAG	:: : ::::: : ..::.::::.:	CUAUGUUCUUCAAGGUAGUGGAGU	Cleavage	1
stu-miR8002-3p	StGLP3	4.5	-1	1	24	33	56	AUUCCAUUAUUAUCAAGAAAAAAG	::::::::..: : :::.:	UCCAGUUCUUGAUGGUCAAGGAGU	Cleavage	1
stu-miR8003	StGLP38	4.5	-1	1	24	1036	1059	AUUUCGGUAUACAAAUGGGAUGAC	:::: : ::::.::.: ::::	AGGAUCCAAAUUGUGUAUCCAAAU	Cleavage	1
stu-miR8004	StGLP37	4.5	-1	1	24	367	390	AGGGGUUGUGUAUGUGUUUGGCCU	:.:....:::::::..::	CAGGGAGAUGUGUACACAAUUCCG	Cleavage	1
stu-miR8006-3p	StGLP40	4.5	-1	1	23	1102	1124	UGCCCUGCCGUCCAAAAAAUAGA	:.::::::::..: :: ::.:	GAUGUUUUUUGGGUGCCAAGGUA	Cleavage	1
stu-miR8006-3p	StGLP39	4.5	-1	1	23	793	815	UGCCCUGCCGUCCAAAAAAUAGA	.::::::::..: :: ::.:	GACGUUUUUUGGGUGCCAAGGUA	Cleavage	1
stu-miR8006-3p	StGLP37	4.5	-1	1	23	1102	1124	UGCCCUGCCGUCCAAAAAAUAGA	.::::::::..: :: ::.:	GACGUUUUUUGGGUGCCAAGGUA	Cleavage	1
stu-miR8006-3p	StGLP38	4.5	-1	1	23	1096	1118	UGCCCUGCCGUCCAAAAAAUAGA	.::::::::..: :: ::.:	GACGUUUUUUGGGUGCCAAGGUA	Cleavage	1
stu-miR8006-3p	StGLP41	4.5	-1	1	23	1093	1115	UGCCCUGCCGUCCAAAAAAUAGA	.::::::::..: :: ::.:	GACGUUUUUUGGGUGCCAAGGUA	Cleavage	1
stu-miR8008a	StGLP70	4.5	-1	1	24	618	641	AUUUCCAGAAAAGCGACGGACAGU	:.::.:.: :::: :::::	UGCCACUGUUGUUGUUCUUGAAAU	Translation	1
stu-miR8009	StGLP70	4.5	-1	1	24	618	641	AUUUCCAGAAAAGCGACGGACAGU	:.::.:.: :::: :::::	UGCCACUGUUGUUGUUCUUGAAAU	Translation	1
stu-miR8011b-3p	StGLP48	4.5	-1	1	22	1133	1154	UUCGUGAGACAAAAAGAAGCCU	: ::: :: :: ::.:::.:::	AUGCUGCUGUUGGUUUCAUGAA	Translation	1
stu-miR8014-5p	StGLP41	4.5	-1	1	24	993	1016	AUUGUUUCAUAUUGUAUUGUAUUU	::. .::::: :.:: :.::.:.:	AAGAGCAAUAGAGUACGGAAUAGU	Cleavage	1
stu-miR8014-5p	StGLP64	4.5	-1	1	24	1035	1058	AUUGUUUCAUAUUGUAUUGUAUUU	:: .::: : :.::::..:.:.:	AACAGCAACAGAGUAUGGGAUAGU	Cleavage	1
stu-miR8019-3p	StGLP35	4.5	-1	1	24	397	420	AAAAGAAUGACCUGGUUUGACUUG	:: : :.:::::: ::::::::	AAAUUAAGACCAGGAGAUUCUUUU	Translation	1
stu-miR8020	StGLP68	4.5	-1	1	24	142	165	AAUUUCAUUGAGUAUGUUGUUGUU	: :.:: :.. ::::.:::.:.::	AUCGACUAUGCACUCGAUGGAGUU	Cleavage	1
stu-miR8029	StGLP52	4.5	-1	1	24	106	129	AGCCAUUUUUCUUUGUUUUGGAGC	..:: :::.::.::::: .:	AAGGUGAAUCAAGGAGAAAUGUUU	Cleavage	2
stu-miR8029	StGLP49	4.5	-1	1	24	1229	1252	AGCCAUUUUUCUUUGUUUUGGAGC	:::.::..: ::::::: :	CAGUGAAAGCAGGGCAAAAUGGAU	Translation	2
stu-miR8029	StGLP40	4.5	-1	1	24	102	125	AGCCAUUUUUCUUUGUUUUGGAGC	: : ..::::::::::.:	AAGGGCACAAGGAGAAAAAUGGUU	Cleavage	1
stu-miR8041a-5p	StGLP51	4.5	-1	1	20	969	988	GUGCUUUGCUAUUUUCAUUG	:::: ::::.::.:.:..	AAAUGUAAAUGGCGAGGUGG	Cleavage	1
stu-miR8041b-5p	StGLP51	4.5	-1	1	20	969	988	GUGCUUUGCUAUUUUCAUUG	:::: ::::.::.:.:..	AAAUGUAAAUGGCGAGGUGG	Cleavage	1
stu-miR8046-5p	StGLP62	4.5	-1	1	21	440	460	UAUGAUCGAAGUUUCAAUGAC	::: : ::.::.:::.:::	AUCAGUAUAAUUUUGAUUAUA	Cleavage	1
stu-miR8050-5p	StGLP43	4.5	-1	1	20	561	580	AAGUAGGAAUCAAGGUCAAU	::: :.::::::::::. :	AUUCAUCUUGAUUCCUGAUA	Cleavage	1
stu-miR156d-3p	StGLP39	5	-1	1	22	1089	1110	GCUCUCUAUGCUUCUGUCAUCA	::: ::.: ..:.:.::::	UUUUGAGAGGAUUGUGGGGAGC	Translation	1
stu-miR166a-5p	StGLP38	5	-1	1	21	596	615	GGAAUGUUGUCUGGCUCGAGG	.::.:: ::::.:::. ::::	UCUUGA-CCAGGCAAUCUUCC	Cleavage	1
stu-miR166a-5p	StGLP54	5	-1	1	21	555	574	GGAAUGUUGUCUGGCUCGAGG	:.:.: :: ::::::::::	GGUUGGGGCA-ACAACAUUCC	Translation	1
stu-miR166c-5p	StGLP54	5	-1	1	21	555	574	GGAAUGUUGUUUGGCUCGAGG	:.:.: ::: :::::::::	GGUUGGGGCAA-CAACAUUCC	Translation	1
stu-miR166c-5p	StGLP24	5	-1	1	21	237	257	GGAAUGUUGUUUGGCUCGAGG	: :: .::::::::: ::	UGUGGAUGUAAACAACAUGCC	Cleavage	1
stu-miR166c-5p	StGLP28	5	-1	1	21	246	266	GGAAUGUUGUUUGGCUCGAGG	: :: .::::::::: ::	UGUGGAUGUAAACAACAUGCC	Cleavage	1
stu-miR166c-5p	StGLP8	5	-1	1	21	465	485	GGAAUGUUGUUUGGCUCGAGG	: :: .::::::::: ::	UGUGGAUGUAAACAACAUGCC	Cleavage	1
stu-miR166c-5p	StGLP23	5	-1	1	21	246	266	GGAAUGUUGUUUGGCUCGAGG	: :: .::::::::: ::	UGUGGAUGUAAACAACAUGCC	Cleavage	1
stu-miR167a-5p	StGLP48	5	-1	1	21	1130	1150	UGAAGCUGCCAGCAUGAUCUA	:.::: ::::: ..:.::::	UGGAUGCUGCUGUUGGUUUCA	Cleavage	1
stu-miR167b-3p	StGLP4	5	-1	1	20	255	274	GAUCAUGUGGCAGCAUCACC	:::: ::::::::: ::	CAUGAUAAUGCCACAUGCUC	Cleavage	1
stu-miR167b-5p	StGLP48	5	-1	1	21	1130	1150	UGAAGCUGCCAGCAUGAUCUA	:.::: ::::: ..:.::::	UGGAUGCUGCUGUUGGUUUCA	Cleavage	1
stu-miR167c-5p	StGLP48	5	-1	1	21	1130	1150	UGAAGCUGCCAGCAUGAUCUA	:.::: ::::: ..:.::::	UGGAUGCUGCUGUUGGUUUCA	Cleavage	1
stu-miR167d-5p	StGLP48	5	-1	1	21	1130	1150	UGAAGCUGCCAGCAUGAUCUA	:.::: ::::: ..:.::::	UGGAUGCUGCUGUUGGUUUCA	Cleavage	1
stu-miR169e-3p	StGLP2	5	-1	1	19	435	453	GCAAGUUAUCCUGGCUAUC	::.:. :::.::..::::	AAUGGUGAGGGUAGUUUGC	Cleavage	1
stu-miR171d-5p	StGLP33	5	-1	1	21	449	469	AGAUAUUGGUGCGGUUCAAUU	::::::: .. :.::.:::	UUUUGAACCCUGGCGAUGUCU	Cleavage	1
stu-miR172d-5p	StGLP48	5	-1	1	21	1365	1385	GGAGCAUCAUCAAGAUUCACA	: : :: :::.:::::.:..	UCUAAACGUUGGUGAUGUUUU	Cleavage	1
stu-miR1886g-3p	StGLP6	5	-1	1	22	806	827	UUUCAUAUUGAUUUCAUCUCAU	.::.:: :::::::: ::..:	GUGGGAAAAAAUCAAUUUGGGA	Cleavage	1
stu-miR1886g-3p	StGLP22	5	-1	1	22	953	974	UUUCAUAUUGAUUUCAUCUCAU	.::.:: :::::::: ::..:	GUGGGAAAAAAUCAAUUUGGGA	Cleavage	1
stu-miR1886g-3p	StGLP20	5	-1	1	22	911	932	UUUCAUAUUGAUUUCAUCUCAU	.::.:: :::::::: ::..:	GUGGGAAAAAAUCAAUUUGGGA	Cleavage	1
stu-miR1886g-5p	StGLP55	5	-1	1	24	213	239	GAGAUGAGAUCAAUGU---UUGGACAU	:::::: :.::::.:.::::.::	UAGUCCAAUGCAUAUUGGUUUCAUUUC	Cleavage	1
stu-miR1886i-3p	StGLP55	5	-1	1	23	732	754	UUUACGUUGAUUUCAUCUCAUGA	: :::. ::::::::: :..	CAAAGAGGAGAAAUCAACAUGGU	Cleavage	1
stu-miR319-3p	StGLP40	5	-1	1	21	608	628	UUGGACUGAAGGGUUCCCUUC	::: :: :.: :.::::::	CCAGGCAAACUUCCGGUCCAA	Cleavage	1
stu-miR319a-3p	StGLP20	5	-1	1	21	665	685	UUGGACUGAAGGGAGCUCCCU	:: :::.. ::..::::.:	GUGGUGCUUUAUUUGGUCCGA	Translation	1
stu-miR319a-3p	StGLP6	5	-1	1	21	560	580	UUGGACUGAAGGGAGCUCCCU	:: :::.. ::..::::.:	GUGGUGCUUUAUUUGGUCCGA	Translation	1
stu-miR319b	StGLP20	5	-1	1	20	666	685	UUGGACUGAAGGGAGCUCCU	:: :::.. ::..::::.:	UGGUGCUUUAUUUGGUCCGA	Translation	1
stu-miR319b	StGLP6	5	-1	1	20	561	580	UUGGACUGAAGGGAGCUCCU	:: :::.. ::..::::.:	UGGUGCUUUAUUUGGUCCGA	Translation	1
stu-miR395a	StGLP8	5	-1	1	21	149	169	CUGAAGUGUUUGGGGGAACUC	::.:. .:::::.::.::	UCAUUUCUGUAAACAUUUUAG	Cleavage	1
stu-miR395b	StGLP8	5	-1	1	21	149	169	CUGAAGUGUUUGGGGGAACUC	::.:. .:::::.::.::	UCAUUUCUGUAAACAUUUUAG	Cleavage	1
stu-miR395c	StGLP8	5	-1	1	21	149	169	CUGAAGUGUUUGGGGGAACUC	::.:. .:::::.::.::	UCAUUUCUGUAAACAUUUUAG	Cleavage	1
stu-miR395d	StGLP8	5	-1	1	21	149	169	CUGAAGUGUUUGGGGGAACUC	::.:. .:::::.::.::	UCAUUUCUGUAAACAUUUUAG	Cleavage	1
stu-miR395e	StGLP8	5	-1	1	21	149	169	CUGAAGUGUUUGGGGGAACUC	::.:. .:::::.::.::	UCAUUUCUGUAAACAUUUUAG	Cleavage	1
stu-miR395f	StGLP8	5	-1	1	21	149	169	CUGAAGUGUUUGGGGGAACUC	::.:. .:::::.::.::	UCAUUUCUGUAAACAUUUUAG	Cleavage	1
stu-miR395g	StGLP8	5	-1	1	21	149	169	CUGAAGUGUUUGGGGGAACUC	::.:. .:::::.::.::	UCAUUUCUGUAAACAUUUUAG	Cleavage	1
stu-miR395h	StGLP8	5	-1	1	21	149	169	CUGAAGUGUUUGGGGGAACUC	::.:. .:::::.::.::	UCAUUUCUGUAAACAUUUUAG	Cleavage	1
stu-miR395i	StGLP8	5	-1	1	21	149	169	CUGAAGUGUUUGGGGGAACUC	::.:. .:::::.::.::	UCAUUUCUGUAAACAUUUUAG	Cleavage	1
stu-miR395j	StGLP8	5	-1	1	21	149	169	CUGAAGUGUUUGGGGGAACUC	::.:. .:::::.::.::	UCAUUUCUGUAAACAUUUUAG	Cleavage	1
stu-miR396-5p	StGLP63	5	-1	1	21	185	205	UUCCACAGCUUUCUUGAACUU	: :::: ::.:.::::::.	AUGUUCUUCAAGGUUGUGGAG	Cleavage	1
stu-miR397-5p	StGLP68	5	-1	1	21	139	159	AUUGAGUGCAGCGUUGAUGAC	:::.:: :::::::.::	CGAAUCGACUAUGCACUCGAU	Translation	1
stu-miR398a-5p	StGLP26	5	-1	1	21	321	341	GGGUUGAUUUGAGAACAUAUG	::: ::.:::: :::::::	CAUUCAUUUUCAAUUCAACCC	Cleavage	1
stu-miR398a-5p	StGLP18	5	-1	1	21	156	176	GGGUUGAUUUGAGAACAUAUG	::: ::.:::: :::::::	CAUUCAUUUUCAAUUCAACCC	Cleavage	1
stu-miR398b-5p	StGLP16	5	-1	1	22	360	381	GAGUGUGCCUUAGAACACAGGU	.::: :. :.:::::.:::	UGUUGUCCUUGAGGGCACGCUC	Cleavage	1
stu-miR408a-5p	StGLP48	5	-1	1	21	589	609	ACAGGGACGAGGCAGCGCAUG	:.:.:::::: :: ::::	UUCGUGUUGCCUCAUCACUGU	Cleavage	1
stu-miR408a-5p	StGLP65	5	-1	1	21	145	165	ACAGGGACGAGGCAGCGCAUG	::: .::::::::. :: :	UUUGCUUUGCCUCGUUACUCU	Cleavage	1
stu-miR408a-5p	StGLP63	5	-1	1	21	145	165	ACAGGGACGAGGCAGCGCAUG	::: .::::::::. :: :	UUUGCUUUGCCUCGUUACUCU	Cleavage	1
stu-miR477a-3p	StGLP57	5	-1	1	22	308	329	GAAGCUCUAGCAGGGAGAGCCA	: :: .: ::::::.:::.: :	UUGCAUUGCCUGCUGGAGUUAC	Cleavage	1
stu-miR482a-5p	StGLP24	5	-1	1	21	576	596	GGAAUUGGUGGAUUGGAAAGC	:: :::::::: .::::	UGCAUCAAAUCCACCUGUUCC	Cleavage	1
stu-miR482a-5p	StGLP28	5	-1	1	21	585	605	GGAAUUGGUGGAUUGGAAAGC	::: .:::.::: ::::.	UGCUUCAGAUCUACCUAUUCU	Cleavage	1
stu-miR482d-5p	StGLP32	5	-1	1	21	319	339	CGUGAGUGGUGGGGUAAGAUA	.::::.:.::::. : ::.:	CGUCUUGCUCCACUUCACAUG	Cleavage	1
stu-miR482d-5p	StGLP30	5	-1	1	21	316	336	CGUGAGUGGUGGGGUAAGAUA	.::: : :::::::: .::	GGUCUCAACCCACCACAUACA	Cleavage	1
stu-miR482e-3p	StGLP8	5	-1	1	19	1	18	UCUUGCCAAUACCGCCCAU	:::: .::::::: ::::.	AUGGCUGGUAUUG-CAAGG	Cleavage	1
stu-miR482e-5p	StGLP55	5	-1	1	21	546	566	AGUGGGUGGUGUGGUAAGAUU	.::: :::.::...:.: :::	GAUCAUACUACGUUAUCAACU	Cleavage	2
stu-miR482e-5p	StGLP55	5	-1	1	21	120	140	AGUGGGUGGUGUGGUAAGAUU	::::....:..:::..::	GUUCUUGUUGCGUCACUUACA	Cleavage	2
stu-miR482e-5p	StGLP56	5	-1	1	21	541	561	AGUGGGUGGUGUGGUAAGAUU	:: ::.::::.:....::	CUUCCAACUACACUAUUUGCU	Cleavage	1
stu-miR5303a	StGLP39	5	-1	1	24	1026	1050	UUUUGGAGAAUCCGAC-ACGCACCC	::: :: :::::::.:: ::	UGCAUCGUCGUGGGAUUCUUCACAA	Cleavage	1
stu-miR5303b	StGLP39	5	-1	1	24	1026	1050	UUUUGGAGAAUCCGAC-ACGCACCC	::: :: :::::::.:: ::	UGCAUCGUCGUGGGAUUCUUCACAA	Cleavage	1
stu-miR5303c	StGLP39	5	-1	1	24	1026	1050	UUUUGGAGAAUCCGAC-ACGCACCC	::: :: :::::::.:: ::	UGCAUCGUCGUGGGAUUCUUCACAA	Cleavage	1
stu-miR5303d	StGLP39	5	-1	1	24	1026	1050	UUUUGGAGAAUCCGAC-ACGCACCC	::: :: :::::::.:: ::	UGCAUCGUCGUGGGAUUCUUCACAA	Cleavage	1
stu-miR5304-3p	StGLP4	5	-1	1	21	258	278	AGAUGAGUAUGGUGCAUUGGA	.::::: :::.::::::	GAUAAUGCCACAUGCUCAUCC	Cleavage	1
stu-miR6022	StGLP65	5	-1	1	21	1448	1469	UGGA-AGGGAGAAUAUCCAGGA	.::::: :::::..:: ::::	CUCUGGAAAUUCUUUCUCUCCA	Cleavage	1
stu-miR6023	StGLP12	5	-1	1	22	330	351	UUCCAUGAAAGUGUUUUUGGAU	: .::::: :.:::: :::.:	ACUCAAAAUAAUUUUCUUGGGA	Cleavage	1
stu-miR6024-3p	StGLP55	5	-1	1	22	1185	1206	UUUUAGCAAGAGUUGUUUUCCC	::::..::::::::..	CAAUCAACAGUUCUUGCUAGGU	Cleavage	1
stu-miR6025	StGLP11	5	-1	1	22	280	301	UACCAACAAUUGAGAUAACAUC	:: :::.:: :::::: ::.	CUUGGUAUUUCUAUUGUUCGUG	Translation	1
stu-miR6149-3p	StGLP63	5	-1	1	22	351	372	UGAUUCAGGUUUGUAUGCAAAC	:::: ::::. :::. :::	AACUGCACACAAGGCUGGUUCA	Cleavage	1
stu-miR7122-3p	StGLP40	5	-1	1	21	794	815	ACAGCGUU-UCUCUGUAUAACC	::: ::::::: .:::.:::	UAUUAAACAGAGAUGACGUUGU	Cleavage	1
stu-miR7122-3p	StGLP62	5	-1	1	21	454	473	ACAGCGUUUCUCUGUAUAACC	: ::::: ::::::: :: ::	GAUUAUA-AGAGAAAAGCAGU	Cleavage	1
stu-miR7979	StGLP29	5	-1	1	24	88	111	AGGUACAUGAACUCUAACGAGGCA	::: .:: ::: :::.:::	CUGUACGUAGGAUUUCUUGUGCCU	Cleavage	1
stu-miR7980a	StGLP17	5	-1	1	24	347	370	AUGAGAUGAAGUCAAUGUUUGGAC	..:.::.:::.:::.::. ::	AAUUAGACGUUGGCUUUAUUACAA	Cleavage	1
stu-miR7980a	StGLP14	5	-1	1	24	344	367	AUGAGAUGAAGUCAAUGUUUGGAC	..:.::.:::.:::.::. ::	AAUUAGACGUUGGCUUUAUUACAA	Cleavage	1
stu-miR7980b-3p	StGLP38	5	-1	1	24	210	236	GAGAUGGAAUCAGUGU---UUGGACAU	:::::: :.:.::.::.::::::	UAGUCCAAUGCAUAUUGGUUUCAUCUC	Cleavage	1
stu-miR7980b-3p	StGLP40	5	-1	1	24	216	242	GAGAUGGAAUCAGUGU---UUGGACAU	:::::: :.:.::.::.::::::	UAGUCCAAUGCAUAUUGGUUUCAUCUC	Cleavage	1
stu-miR7980b-3p	StGLP41	5	-1	1	24	210	236	GAGAUGGAAUCAGUGU---UUGGACAU	:::::: :.:.::.::.::::::	UAGUCCAAUGCAUAUUGGUUUCAUCUC	Cleavage	1
stu-miR7980b-3p	StGLP37	5	-1	1	24	216	242	GAGAUGGAAUCAGUGU---UUGGACAU	:::::: :.:.::.::.::::::	UAGUCCAAUGCAUAUUGGUUUCAUCUC	Cleavage	1
stu-miR7980b-3p	StGLP61	5	-1	1	24	498	521	GAGAUGGAAUCAGUGUUUGGACAU	: ::..::::: :::.::. :	AAAUGCAGGCACUGUUUCUAUUCC	Translation	1
stu-miR7984b-3p	StGLP22	5	-1	1	24	473	496	GGUCUUUCAUAAAAUUUGGUAUCG	::: ::::::::::.:	AAUCUGAAAAACUUAUGAAAGAUC	Cleavage	1
stu-miR7989	StGLP69	5	-1	1	24	430	453	ACAAAUAAGUCCAUUACCUGAACC	::::.::: ..::.::: :	AAAAAAGGUGAUGUGUUUGUUUUU	Translation	1
stu-miR7992-3p	StGLP48	5	-1	1	23	1063	1085	UGUCUAGAUGUGCAUUUCAAAGU	:: .:: ::: ::.:.::::	UUAUUCGAAAGCAAAUUUGGACA	Translation	1
stu-miR7993b-5p	StGLP2	5	-1	1	24	338	361	UUAAGUUAACCACAUAAAAUAUGU	:::: :: :: :::::::	UCGGCAUUUACGUAGUGAACUUAA	Translation	1
stu-miR7994a	StGLP34	5	-1	1	24	210	233	AUAUUAUACUUGGGCAUAAACUCC	: :::::::::..:::	AGAUGCAUUCCCCAAGUAUGGUAU	Cleavage	1
stu-miR7994b-3p	StGLP34	5	-1	1	24	210	233	AUAUUAUACUUGGGCAUAAACUCC	: :::::::::..:::	AGAUGCAUUCCCCAAGUAUGGUAU	Cleavage	1
stu-miR7999-3p	StGLP15	5	-1	1	24	277	300	ACGACCCGUAGAACUGCCCACGAC	: ::.: ::::..: :::::	ACUCUUGGUAUUUCUGUGAGUCGU	Cleavage	1
stu-miR7999-5p	StGLP48	5	-1	1	24	80	103	CUGGGUCACUUCUACGGGUCCUUC	: :: :::..::::.: ::	AUCAAAACCCUAGGGGUGAUCAAG	Cleavage	1
stu-miR8002-5p	StGLP22	5	-1	1	24	2	26	UUUUUCG-UGAUAAUAAUGGAAUCA	::. :..: :::::::: :::::::	UGGAUUUAAUAUUAUCAUCGAAAAA	Cleavage	1
stu-miR8003	StGLP41	5	-1	1	24	1033	1056	AUUUCGGUAUACAAAUGGGAUGAC	:::: : ::::.::.: .:::	AGGAUCCAAAUUGUGUAUCCGAAU	Cleavage	1
stu-miR8003	StGLP55	5	-1	1	24	1027	1050	AUUUCGGUAUACAAAUGGGAUGAC	:::: : ::::.::.: .:::	AGGAUCCAAAUUGUGUAUCCGAAU	Cleavage	1
stu-miR8003	StGLP39	5	-1	1	24	733	756	AUUUCGGUAUACAAAUGGGAUGAC	::.: : ::::.::.: ::::	AGGAUUCAAAUUGUGUAUCCAAAU	Cleavage	1
stu-miR8005b-5p	StGLP38	5	-1	1	24	704	727	ACUCUAAAUUUUAAAUUCUAAAUC	::.::: .:::::::::	UGAAGAGGAUUGUGAAUUUAGAGG	Cleavage	1
stu-miR8007a-5p	StGLP62	5	-1	1	24	494	517	AUGUGGCACUUUUCGGAUUUUGAG	:.::: ..:: ::..::::	GUGCUAGUCCUGGAACUGUUACAU	Cleavage	1
stu-miR8008a	StGLP47	5	-1	1	24	220	243	AUUUCCAGAAAAGCGACGGACAGU	.: : :.::::::: .:::	ACAAAUCUUGGUUUUUCUGUGAAU	Cleavage	1
stu-miR8009	StGLP47	5	-1	1	24	220	243	AUUUCCAGAAAAGCGACGGACAGU	.: : :.::::::: .:::	ACAAAUCUUGGUUUUUCUGUGAAU	Cleavage	1
stu-miR8011a-5p	StGLP38	5	-1	1	24	1180	1203	UUGUGUGAGGUUUCUUUUUGUUUC	:.:::..::.:::: . :::::	UCAGCAAGGAGGAACCAUCCACAA	Cleavage	1
stu-miR8014-5p	StGLP37	5	-1	1	24	1002	1025	AUUGUUUCAUAUUGUAUUGUAUUU	::. .::::: :.:: :.:..:.:	AAGAGCAAUAGAGUACGGAGUAGU	Cleavage	1
stu-miR8014-5p	StGLP38	5	-1	1	24	996	1019	AUUGUUUCAUAUUGUAUUGUAUUU	::. .::::: :.:: :.:..:.:	AAGAGCAAUAGAGUACGGAGUAGU	Cleavage	1
stu-miR8015-5p	StGLP44	5	-1	1	24	906	928	UAUUGGAUAUUGAAAAUGAAACUU	::.: ::::::: :::::.	GUGGGUCGUAUUCAAUA-CCAAUG	Cleavage	1
stu-miR8020	StGLP57	5	-1	1	24	532	555	AAUUUCAUUGAGUAUGUUGUUGUU	..::::::..: :.::.: ::	GGAGGCAACAUGUUAAGUGGAUUU	Translation	1
stu-miR8024a-3p	StGLP45	5	-1	1	24	398	421	UUGGAGGAUUUGAAGAUUUCAACU	:.: :::::::::: ..::	CUCCGGAUACUUCAAAUCCAUUAA	Cleavage	1
stu-miR8024b	StGLP45	5	-1	1	24	398	421	UUGGAGGAUUUGAAGAUUUCAACU	:.: :::::::::: ..::	CUCCGGAUACUUCAAAUCCAUUAA	Cleavage	1
stu-miR8026	StGLP40	5	-1	1	24	243	266	AUGUAGAGAAUAUGUGGUAACCCU	:::: ::: ::::: :::	CAUGGAACCAAAUAGUCUCUUCAU	Translation	1
stu-miR8027	StGLP43	5	-1	1	24	369	391	AUCUCGAGAUAAGUUAUUCUGGAC	.: ::::.:::: :::.:::	GGAGGGUAUAAUUUAU-UCGGGAU	Cleavage	1
stu-miR8029	StGLP12	5	-1	1	24	821	844	AGCCAUUUUUCUUUGUUUUGGAGC	: :.:::....::.::..:: ::	ACACUAAAGUGGAGGAAGGUGACU	Cleavage	1
stu-miR8029	StGLP46	5	-1	1	24	454	478	AGCCAUUUUUCUUUGUUUUG-GAGC	:.:: .::.. .::::..::: :::	GUUCGUAAGGGGAAGAGGAAUAGCU	Cleavage	1
stu-miR8029	StGLP37	5	-1	1	24	170	193	AGCCAUUUUUCUUUGUUUUGGAGC	:.::... :::...:::::	CUAUGAGAAUGGUGAAGGGUGGCU	Cleavage	1
stu-miR8029	StGLP38	5	-1	1	24	164	187	AGCCAUUUUUCUUUGUUUUGGAGC	:.::... :::...:::::	CUAUGAGAAUGGUGAAGGGUGGCU	Cleavage	1
stu-miR8029	StGLP70	5	-1	1	24	110	133	AGCCAUUUUUCUUUGUUUUGGAGC	:: :.. :::. ::::::::	UUAGCACAGUUAAGGUAAAUGGCU	Cleavage	2
stu-miR8029	StGLP70	5	-1	1	24	746	769	AGCCAUUUUUCUUUGUUUUGGAGC	:: :.. :::. ::::::::	CUAGCACAGUUAAGGUAAAUGGCU	Cleavage	2
stu-miR8029	StGLP67	5	-1	1	24	110	133	AGCCAUUUUUCUUUGUUUUGGAGC	:: :.: :::. .:::::::	CUGGCACAGCUAAGGUGAAUGGCU	Cleavage	1
stu-miR8029	StGLP69	5	-1	1	24	110	133	AGCCAUUUUUCUUUGUUUUGGAGC	:: :.. :::. ::::::::	CUAGCACAGUUAAGGUAAAUGGCU	Cleavage	1
stu-miR8029	StGLP51	5	-1	1	24	37	60	AGCCAUUUUUCUUUGUUUUGGAGC	::.: .::::..::: :.:	GAAGGAAGAGGAAGAGGAAUUGUU	Cleavage	1
stu-miR8030-5p	StGLP48	5	-1	1	23	387	409	UUGGGUUGGUUUGGUCUCGGGUU	: :: . ::::.::::::.	ACAACAAGUUGAAACUAACCCAG	Cleavage	1
stu-miR8032d-3p	StGLP36	5	-1	1	22	282	303	AGUGUGAGUUGGUGCGAUUAGG	.: :.:::: .:::::::	UGGUGUGGUACCAUUUCACACU	Cleavage	1
stu-miR8033-3p	StGLP28	5	-1	1	22	340	361	UCAAUUCUGCAGCUUUAGGAGU	::: .:::::: ::. :::	CACCCUCGAGCUGCUGAGCUGA	Cleavage	1
stu-miR8036-5p	StGLP57	5	-1	1	21	650	670	GGAGGAAUCGAAAGAUAUAAG	:: : : : ::::.:::::::	CUGAGAACCUUCGGUUCCUCC	Cleavage	1
stu-miR8040-3p	StGLP51	5	-1	1	21	826	846	CUUAUAAUUGUAAUUAUGAUC	:.:. :: ::.:::::.:.:	GGUUUUACUUGCAAUUGUGAU	Cleavage	1
stu-miR8041a-5p	StGLP57	5	-1	1	20	697	716	GUGCUUUGCUAUUUUCAUUG	:: ::.:::.::: ::.:	GAAAGAGAAUGGCAUAGUAG	Cleavage	1
stu-miR8041a-5p	StGLP49	5	-1	1	20	1136	1155	GUGCUUUGCUAUUUUCAUUG	:.:: :..:::.:.: :::	AAGUGCAGGUAGUAGAUCAC	Cleavage	1
stu-miR8041b-5p	StGLP57	5	-1	1	20	697	716	GUGCUUUGCUAUUUUCAUUG	:: ::.:::.::: ::.:	GAAAGAGAAUGGCAUAGUAG	Cleavage	1
stu-miR8041b-5p	StGLP49	5	-1	1	20	1136	1155	GUGCUUUGCUAUUUUCAUUG	:.:: :..:::.:.: :::	AAGUGCAGGUAGUAGAUCAC	Cleavage	1
stu-miR8042	StGLP42	5	-1	1	21	518	537	AUUAGACUGAAGUGCUGAUCU	:::: :::::..::.: ::	GAAUCA-CACUUUGGUUUUAU	Cleavage	1
stu-miR8044-5p	StGLP37	5	-1	1	21	1256	1276	UUUCAAAUAUGGUUGGAGAUG	::.: ::.:.. :::::.::	AAUUUGCAGCUGCAUUUGGAA	Cleavage	1
stu-miR8044-5p	StGLP40	5	-1	1	21	1256	1276	UUUCAAAUAUGGUUGGAGAUG	::.: ::.:.. :::::.::	AAUUUGCAGCUGCAUUUGGAA	Cleavage	1
stu-miR8044-5p	StGLP55	5	-1	1	21	1241	1261	UUUCAAAUAUGGUUGGAGAUG	::.: ::.:.. :::::.::	AAUUUGCAGCUGCAUUUGGAA	Cleavage	1
stu-miR8044-5p	StGLP39	5	-1	1	21	947	967	UUUCAAAUAUGGUUGGAGAUG	::.: ::.:.. :::::.::	AAUUUGCAGCUGCAUUUGGAA	Cleavage	1
stu-miR8047	StGLP55	5	-1	1	21	398	418	CCAUUUUUUCGAAAUUAGACC	:.: :::: ::.::::: :	CUUUUUAUUUAGAGAAAAUAG	Translation	1
stu-miR8050-5p	StGLP50	5	-1	1	20	561	580	AAGUAGGAAUCAAGGUCAAU	::: ::: ::::::::: :	AUUUACCAUGAUUCCUAAUA	Cleavage	1
stu-miR8051-5p	StGLP40	5	-1	1	20	779	798	UAGUAUGGUAGAAAGAUUCA	: :::::.:::. ::.::	AAAUUCUUUUUACUUUAUUA	Cleavage	1
